# Supplementary material for: The role of export competitiveness in driving Renminbi cross-border settlement: Micro-level evidence from China
Source: PLoS One. 2025 Apr 11;20(4):e0318099. doi: 10.1371/journal.pone.0318099 (PMC11990576; doi:10.1371/journal.pone.0318099)
Supplement: S1 File — (XLSX) [file pone.0318099.s002.xlsx]

## Sheet: DATA
code	ind	date	year	overseas income	monetary fund	accounts receivable	accounts payable	Foreign currency money funds	Foreign currency receivables	Foreign currency money funds t-1	Foreign currency receivables t-1	△Foreign currency money funds ratio	△Foreign currency receivables ratio	FC	Overseas cost	Foreign currency ratio	native currency ratio	Foreign currency receivables ratio	Foreign currency receivables ratio t-1	assets	assetst-1	SIZE	big	establishment date	AGE	aget1	lnage	lnaget1	SOE	KL	klt1	ROA	roat1	LEV	levt-1	INC	inct1	lnINC	IND	GROWTH	growtht-1	sustainability	operating net cash flow	CF	operating net cash flow t1	cft1	personnel	lnP	AREA
000008	C37	1992-05-07	2016-12-31	2.36025e+06	1.1173e+09	1.66619e+09	4.66597e+08	2.1639e+06	224979	255884	0	0.808396	0.0953199	0.903716	1.12443e+06	0.91681	0.998063	0.0953199	0	8.19266e+09	3.58935e+09	22.8265	1	1989-10-11	27	26	3.29584	3.2581	1	4.36707	2.77154	0.064758	0.052909	0.246583	0.189809	1.87601e+09	1.29508e+09	21.3524	C3	0.448569	3.216	0.088615	-5.61266e+07	-0.00685084	-7.24624e+07	-0.0201881	1903	7.55119	BJ
000008	C37	1992-05-07	2017-12-31	4.05052e+06	1.00829e+09	2.49276e+09	6.16164e+08	3.3482e+06	211915	2.1639e+06	224979	0.292381	-0.00322514	0.289156	427771	0.826609	0.996679	0.052318	0.0953199	1.06783e+10	8.19266e+09	23.0915	1	1989-10-11	28	27	3.3322	3.29584	1	4.58113	4.36707	0.08331	0.064758	0.326949	0.246583	2.33093e+09	1.87601e+09	21.5695	C3	0.242497	0.448569	0.11629	-5.2959e+07	-0.00495949	-5.61266e+07	-0.00685084	2417	7.79028	BJ
000008	C37	1992-05-07	2018-12-31	3.96492e+07	1.22811e+09	3.08511e+09	6.83222e+08	5.04047e+06	8.94209e+06	3.3482e+06	211915	0.0426811	0.220185	0.262867	3.53428e+07	0.127127	0.995896	0.22553	0.052318	1.04664e+10	1.06783e+10	23.0714	1	1989-10-11	29	28	3.3673	3.3322	1	4.08061	4.58113	0.032666	0.08331	0.29251	0.326949	2.5649e+09	2.33093e+09	21.6652	C3	0.100376	0.242497	0.044294	-5.90569e+08	-0.0564255	-5.2959e+07	-0.00495949	2631	7.87512	BJ
000008	C37	1992-05-07	2019-12-31	34424200	1.30115e+09	3.61739e+09	9.91376e+08	6.84534e+06	3.38369e+06	5.04047e+06	8.94209e+06	0.0524304	-0.161468	-0.109037	26398700	0.198853	0.994739	0.0982938	0.22553	1.20445e+10	1.04664e+10	23.2119	1	1989-10-11	30	29	3.4012	3.3673	1	3.74037	4.08061	0.037977	0.032666	0.370962	0.29251	3.22014e+09	2.5649e+09	21.8927	C3	0.255465	0.100376	0.060111	5.31928e+06	0.000441634	-5.90569e+08	-0.0564255	2618	7.87017	BJ
000008	C37	1992-05-07	2020-12-31	4888900	7.7848e+08	2.97677e+09	9.50437e+08	4.4327e+06	2.59669e+07	6.84534e+06	3.38369e+06	-0.493494	4.61928	4.12579	1570100	0.906686	0.994306	5.3114	0.0982938	1.28283e+10	1.20445e+10	23.2749	1	1989-10-11	31	30	3.43399	3.4012	1	6.69006	3.74037	-0.069531	0.037977	0.480167	0.370962	1.91752e+09	3.22014e+09	21.3743	C3	-0.404524	0.255465	-0.117977	5.20039e+08	0.0405384	5.31928e+06	0.000441634	2394	7.78072	BJ
000008	C37	1992-05-07	2021-12-31	2.02295e+07	1.11818e+09	2.78875e+09	1.31969e+09	1.23557e+07	2.30158e+07	4.4327e+06	2.59669e+07	0.391657	-0.145879	0.245778	0	0.610777	0.98895	1.13773	5.3114	1.23795e+10	1.28283e+10	23.2393	1	1989-10-11	32	31	3.46574	3.43399	1	5.58942	6.69006	-0.111377	-0.069531	0.568954	0.480167	2.2148e+09	1.91752e+09	21.5184	C3	0.155036	-0.404524	-0.205332	4.58772e+08	0.0370591	5.20039e+08	0.0405384	2240	7.71423	BJ
000009	S90	1991-06-25	2015-12-31	5.93088e+08	3.84276e+09	9.97223e+08	1.34521e+09	1.41356e+09	1.05317e+08	7.05186e+07	9.46877e+07	2.26449	0.0179227	2.28241	4.38615e+08	2.38339	0.63215	0.177575	0.15269	1.81139e+10	1.47255e+10	23.6199	1	1990-10-08	25	24	3.21888	3.17805	0	3.72305	3.41542	0.053324	0.032091	0.638202	0.628934	4.86535e+09	4.31148e+09	22.3054	S	0.128465	0.037654	0.149926	1.25864e+07	0.000694846	4.74635e+08	0.0322322	8202	9.01213	GD
000009	S90	1991-06-25	2016-12-31	6.83321e+08	1.96793e+09	1.4292e+09	1.31191e+09	1.35359e+08	76980722	1.41356e+09	1.05317e+08	-1.87057	-0.0414691	-1.91204	4.97295e+08	0.198089	0.931218	0.112657	0.177575	2.16229e+10	1.81139e+10	23.797	1	1990-10-08	26	25	3.2581	3.21888	0	3.37239	3.72305	0.0194	0.053324	0.623791	0.638202	6.41175e+09	4.86535e+09	22.5814	S	0.317839	0.128465	0.048528	-1.21617e+07	-0.000562443	1.25864e+07	0.000694846	8887	9.09234	GD
000009	S90	1991-06-25	2017-12-31	8.82958e+08	3.93727e+09	2.06467e+09	1.58858e+09	5.73681e+08	2.33236e+08	1.35359e+08	76980722	0.496425	0.176968	0.673394	6.25081e+08	0.649727	0.854295	0.264153	0.112657	2.71095e+10	2.16229e+10	24.0231	1	1990-10-08	27	26	3.29584	3.2581	0	3.85982	3.37239	0.011924	0.0194	0.633121	0.623791	7.02351e+09	6.41175e+09	22.6725	S	0.095413	0.317839	0.028996	3.90907e+08	0.0144196	-1.21617e+07	-0.000562443	10944	9.30055	GD
000009	S90	1991-06-25	2018-12-31	1.63765e+09	4.71084e+09	2.85502e+09	2.50172e+09	8.3652e+08	1.75871e+08	5.73681e+08	2.33236e+08	0.160498	-0.035029	0.125469	1.16872e+09	0.510806	0.822427	0.107393	0.264153	2.98498e+10	2.71095e+10	24.1194	1	1990-10-08	28	27	3.3322	3.29584	0	2.54788	3.85982	0.022281	0.011924	0.649896	0.633121	1.17155e+10	7.02351e+09	23.1842	S	0.668047	0.095413	0.063294	2.72284e+09	0.0912181	3.90907e+08	0.0144196	13620	9.51929	GD
000009	S90	1991-06-25	2019-12-31	2230819600	5.49292e+09	1.93269e+09	2.2865e+09	8.35541e+08	3.75938e+08	8.3652e+08	1.75871e+08	-0.000438718	0.0896829	0.0892441	1558437600	0.374545	0.847888	0.16852	0.107393	3.02098e+10	2.98498e+10	24.1314	1	1990-10-08	29	28	3.3673	3.3322	1	2.52829	2.54788	0.023564	0.022281	0.645559	0.649896	1.19487e+10	1.17155e+10	23.2039	S	0.019903	0.668047	0.065716	1.33773e+09	0.0442812	2.72284e+09	0.0912181	13239	9.49092	GD
000009	S90	1991-06-25	2020-12-31	2236635300	6.73943e+09	1.97609e+09	2.31685e+09	5.43597e+08	3.37686e+08	8.35541e+08	3.75938e+08	-0.130529	-0.0171023	-0.147631	1400253300	0.243042	0.919341	0.150979	0.16852	3.18566e+10	3.02098e+10	24.1845	1	1990-10-08	30	29	3.4012	3.3673	0	3.00709	2.52829	0.033519	0.023564	0.584217	0.645559	1.05939e+10	1.19487e+10	23.0835	S	-0.113391	0.019903	0.080817	6.55142e+08	0.0205653	1.33773e+09	0.0442812	13345	9.4989	GD
000009	S90	1991-06-25	2021-12-31	3.24882e+09	6.58212e+09	3.36701e+09	3.35087e+09	4.97365e+08	4.4287e+08	5.43597e+08	3.37686e+08	-0.0142303	0.032376	0.0181457	2.4294e+09	0.153091	0.924437	0.136317	0.150979	3.70732e+10	3.18566e+10	24.3362	1	1990-10-08	31	30	3.43399	3.4012	0	2.11202	3.00709	0.04745	0.033519	0.577624	0.584217	1.75534e+10	1.05939e+10	23.5885	S	0.656944	-0.113391	0.119289	-2.79273e+08	-0.00753301	6.55142e+08	0.0205653	14335	9.57046	GD
000009	S90	1991-06-25	2022-12-31	5.69014e+09	1.05316e+10	6.37252e+09	6.81509e+09	7.62691e+08	9.38123e+08	4.97365e+08	4.4287e+08	0.0466291	0.0870371	0.133666	4.90408e+09	0.134037	0.927581	0.164868	0.136317	5.22933e+10	3.70732e+10	24.6801	1	1990-10-08	32	31	3.46574	3.43399	0	1.63423	2.11202	0.047196	0.04745	0.639676	0.577624	3.19987e+10	1.75534e+10	24.189	S	0.822934	0.656944	0.144413	2.90476e+08	0.00555475	-2.79273e+08	-0.00753301	17193	9.75226	GD
000012	C30	1992-02-28	2014-12-31	6.37244e+08	158139050	318274574	960537876	7643928	36731320	18964827	17566928	-0.0177654	0.0300738	0.0123085	474183870	0.0119953	0.951663	0.0576409	0.0171786	15284388305	15078866777	23.4501	1	1984-09-10	30	29	3.4012	3.3673	1	2.16969	1.94974	0.055877	0.107516	0.442985	0.442868	7044502645	7733796114	22.6755	C3	-0.089127	0.105719	-0.021113	1406259210	0.0920062	1698867535	0.112665	10432	9.25263	GD
000012	C30	1992-02-28	2015-12-31	639906175	578834520	452961612	915266051	60909477	84230418	7643928	36731320	0.0832396	0.0742282	0.157468	0	0.095185	0.894772	0.131629	0.0576409	15657180160	15284388305	23.4742	1	1984-09-10	31	30	3.43399	3.4012	0	2.10704	2.16969	0.034983	0.055877	0.511696	0.442985	7430889111	7044502645	22.7289	C3	0.054849	-0.089127	-0.009698	1092832497	0.0697975	1406259210	0.0920062	10548	9.26369	GD
000012	C30	1992-02-28	2016-12-31	948228548	586803505	627985983	1169869370	30752409	112660367	60909477	84230418	-0.0318036	0.0299822	-0.00182142	0	0.0324314	0.947593	0.118811	0.131629	17146815630	15657180160	23.5651	1	1984-09-10	32	31	3.46574	3.43399	0	1.9107	2.10704	0.046902	0.034983	0.525907	0.511696	8974083407	7430889111	22.9176	C3	0.207673	0.054849	0.079216	2240852120	0.130686	1092832497	0.0697975	11515	9.35141	GD
000012	C30	1992-02-28	2017-12-31	1354012991	2462605764	638238290	1400166042	80347140	144395985	30752409	112660367	0.036628	0.0234382	0.0600662	0	0.05934	0.967373	0.106643	0.118811	19535002368	17146815630	23.6955	1	1984-09-10	33	32	3.49651	3.46574	0	1.7956	1.9107	0.042418	0.046902	0.55057	0.525907	10879400746	8974083407	23.1101	C3	0.212313	0.207673	0.087234	2463446156	0.126104	2240852120	0.130686	12105	9.40137	GD
000012	C30	1992-02-28	2018-12-31	1445912027	2226447720	592233312	1209859263	84039044	127500373	80347140	144395985	0.00255334	-0.0116851	-0.00913175	934918533	0.0581218	0.962254	0.0881799	0.106643	19114234184	19535002368	23.6737	1	1984-09-10	34	33	3.52636	3.49651	0	1.80154	1.7956	0.024705	0.042418	0.505634	0.55057	10609963011	10879400746	23.0851	C3	-0.024766	0.212313	0.036078	2130378100	0.111455	2463446156	0.126104	10800	9.2873	GD
000012	C30	1992-02-28	2019-12-31	1348202886	1986980418	649681177	1100531779	46169991	89804518	84039044	127500373	-0.0280885	-0.0279601	-0.0560486	1026844842	0.0342456	0.976764	0.0666105	0.0881799	18201235959	19114234184	23.6248	1	1984-09-10	35	34	3.55535	3.52636	0	1.73808	1.80154	0.03079	0.024705	0.457957	0.505634	10472028099	10609963011	23.072	C3	-0.013001	-0.024766	0.036012	2379036320	0.130707	2130378100	0.111455	10454	9.25474	GD
000012	C30	1992-02-28	2020-12-31	1132747200	2125788903	681467133	1237833051	23706886	92425405	46169991	89804518	-0.0198306	0.00231374	-0.0175169	793499700	0.0209287	0.988848	0.081594	0.0666105	17882914898	18201235959	23.6071	1	1984-09-10	36	35	3.58352	3.55535	0	1.6758	1.73808	0.045404	0.03079	0.406367	0.457957	10671253445	10472028099	23.0908	C3	0.019025	-0.013001	0.049934	2730619636	0.152694	2379036320	0.130707	10558	9.26464	GD
000012	C30	1992-02-28	2021-12-31	1273541628	2765925906	730525687	1428851312	29004379	118892902	23706886	92425405	0.00415965	0.0207826	0.0249422	0	0.0227746	0.989514	0.0933561	0.081594	19939364510	17882914898	23.716	1	1984-09-10	37	36	3.61092	3.58352	0	1.46301	1.6758	0.0783	0.045404	0.404872	0.406367	13629033650	10671253445	23.3355	C3	0.277173	0.019025	0.086737	3902084385	0.195698	2730619636	0.152694	11910	9.38513	GD
000012	C30	1992-02-28	2022-12-31	1167552174	4604607779	1179992784	2033542627	38329755	136364845	29004379	118892902	0.00798712	0.0149646	0.0229517	927201591	0.0328292	0.991676	0.116796	0.0933561	25904013306	19939364510	23.9777	1	1984-09-10	38	37	3.63759	3.61092	0	1.70436	1.46301	0.078883	0.0783	0.483645	0.404872	15198706998	13629033650	23.4445	C3	0.115171	0.277173	0.134215	1957123231	0.0755529	3902084385	0.195698	14259	9.56514	GD
000016	C39	1992-03-27	2014-12-31	4.71254e+09	1.70314e+09	2.25929e+09	3.14441e+09	3.5646e+08	6.7875e+08	3.17287e+08	6.52171e+08	0.00831257	0.00564003	0.0139526	4.48303e+09	0.0756408	0.790703	0.144031	0.163907	1.67794e+10	1.57433e+10	23.5434	1	1980-10-01	34	33	3.52636	3.49651	1	0.863869	0.786899	0.003607	0.003801	0.743884	0.728132	1.94235e+10	2.00067e+10	23.6897	C3	-0.029153	0.091007	0.011411	-6.40385e+08	-0.0381651	2.28325e+09	0.14503	18776	9.84033	GD
000016	C39	1992-03-27	2015-12-31	5.92917e+09	1.70645e+09	2.04881e+09	2.98042e+09	6.01849e+08	8.15879e+08	3.5646e+08	6.7875e+08	0.0413866	0.0231278	0.0645144	5.58895e+09	0.101506	0.647309	0.137604	0.144031	1.42504e+10	1.67794e+10	23.38	1	1980-10-01	35	34	3.55535	3.52636	1	0.77468	0.863869	-0.089531	0.003607	0.784184	0.743884	1.83952e+10	1.94235e+10	23.6354	C3	-0.052942	-0.029153	-0.29321	1.2896e+09	0.0904959	-6.40385e+08	-0.0381651	18541	9.82774	GD
000016	C39	1992-03-27	2017-12-31	1.5196e+10	3.21204e+09	3.4431e+09	3.61222e+09	1.42258e+09	1.4758e+09	1.37642e+09	7.03692e+08	0.00303763	0.05081	0.0538476	1.41183e+10	0.0936155	0.55711	0.0971177	0.116957	2.35587e+10	1.72431e+10	23.8828	1	1980-10-01	37	36	3.61092	3.58352	1	0.754416	0.849442	0.215921	0.005346	0.652011	0.807546	3.12278e+10	2.02993e+10	24.1646	C3	0.538363	0.103515	1.34137	-4.31426e+09	-0.183128	-9.72136e+08	-0.0563782	17822	9.78819	GD
000016	C39	1992-03-27	2018-12-31	2.92587e+10	4.34814e+09	4.45805e+09	4.36272e+09	9.4242e+08	8.99034e+08	1.42258e+09	1.4758e+09	-0.016411	-0.0197127	-0.0361237	2.85837e+10	0.0322099	0.783259	0.0307271	0.0971177	3.29851e+10	2.35587e+10	24.2193	1	1980-10-01	38	37	3.63759	3.61092	1	0.715095	0.754416	0.02027	0.215921	0.713465	0.652011	4.61268e+10	3.12278e+10	24.5547	C3	0.477109	0.538363	0.047412	-3.22982e+09	-0.0979178	-4.31426e+09	-0.183128	18965	9.85035	GD
000016	C39	1992-03-27	2019-12-31	34794410300	6.59936e+09	4.41618e+09	5.79782e+09	1.14235e+09	8.58218e+08	9.4242e+08	8.99034e+08	0.00574594	-0.00117308	0.00457286	34330963400	0.0328313	0.8269	0.0246654	0.0307271	4.2587e+10	3.29851e+10	24.4748	1	1980-10-01	39	38	3.66356	3.63759	1	0.772635	0.715095	0.007865	0.02027	0.766908	0.713465	5.51191e+10	4.61268e+10	24.7328	C3	0.194948	0.477109	0.02209	-1.54395e+09	-0.036254	-3.22982e+09	-0.0979178	19286	9.86713	GD
000016	C39	1992-03-27	2020-12-31	30439957300	5.43153e+09	3.9009e+09	9.63237e+09	6.40886e+08	8.97856e+08	1.14235e+09	8.58218e+08	-0.0164737	0.00130217	-0.0151716	30056620700	0.0210541	0.882006	0.029496	0.0246654	4.98763e+10	4.2587e+10	24.6328	1	1980-10-01	40	39	3.68888	3.66356	1	0.990555	0.772635	0.010828	0.007865	0.78505	0.766908	5.03518e+10	5.51191e+10	24.6423	C3	-0.086491	0.194948	0.028717	1.78617e+08	0.00358119	-1.54395e+09	-0.036254	17216	9.75359	GD
000016	C39	1992-03-27	2021-12-31	2.70725e+10	6.48955e+09	3.39773e+09	3.78432e+09	6.82315e+08	1.03826e+09	6.40886e+08	8.97856e+08	0.0015303	0.00518612	0.00671642	2.6757e+10	0.0252032	0.894859	0.0383509	0.029496	3.98745e+10	4.98763e+10	24.409	1	1980-10-01	41	40	3.71357	3.68888	1	0.812001	0.990555	0.020231	0.010828	0.744174	0.78505	4.91065e+10	5.03518e+10	24.6173	C3	-0.024732	-0.086491	0.072131	8.08756e+08	0.0202825	1.78617e+08	0.00358119	16238	9.69511	GD
000016	C39	1992-03-27	2022-12-31	1.47619e+10	5.9881e+09	2.03673e+09	2.65995e+09	7.96625e+08	6.74891e+08	6.82315e+08	1.03826e+09	0.00774357	-0.024615	-0.0168715	1.45318e+10	0.0539648	0.866965	0.0457183	0.0383509	3.80164e+10	3.98745e+10	24.3613	1	1980-10-01	42	41	3.73767	3.71357	1	1.284	0.812001	-0.046563	0.020231	0.777428	0.744174	2.96079e+10	4.91065e+10	24.1113	C3	-0.397069	-0.024732	-0.173011	-5.28303e+08	-0.0138967	8.08756e+08	0.0202825	14513	9.5828	GD
000018	E50	1992-06-16	2016-12-31	3.18607e+09	1.34082e+09	3.72517e+09	1.31395e+09	1.08813e+09	2.06289e+09	6.01708e+07	3.26365e+08	0.322642	0.545036	0.867678	2.23441e+09	0.341528	0.188456	0.647471	0.207347	7.98618e+09	4.01746e+09	22.801	1	1984-04-27	32	31	3.46574	3.43399	0	1.71194	1.00177	0.059114	0.08615	0.770794	0.681256	4.665e+09	4.01036e+09	22.2634	E	0.163237	363.068	0.253511	-1.68788e+09	-0.21135	-2.92051e+08	-0.0726954	2440	7.79975	SC
000018	E50	1992-06-16	2017-12-31	2.74711e+09	1.60497e+09	5.70668e+09	1.71958e+09	1.87654e+08	2.41463e+09	1.08813e+09	2.06289e+09	-0.32779	0.128039	-0.199751	1.8505e+09	0.0683095	0.88308	0.878969	0.647471	1.16678e+10	7.98618e+09	23.1801	1	1984-04-27	33	32	3.49651	3.46574	0	1.79585	1.71194	0.032915	0.059114	0.806291	0.770794	6.49712e+09	4.665e+09	22.5946	E	0.392739	0.163237	0.162607	-1.78187e+09	-0.152716	-1.68788e+09	-0.21135	2875	7.96381	SC
000018	E50	1992-06-16	2018-12-31	7.01456e+08	6.58715e+08	4.20259e+09	8.92156e+08	1.1454e+07	1.19996e+09	1.87654e+08	2.41463e+09	-0.251191	-1.73164	-1.98283	6.32137e+08	0.0163289	0.982612	1.71066	0.878969	9.60346e+09	1.16678e+10	22.9854	1	1984-04-27	34	33	3.52636	3.49651	0	3.95695	1.79585	-0.179078	0.032915	0.972347	0.806291	2.42699e+09	6.49712e+09	21.6099	E	-0.626452	0.392739	-0.866235	8.27879e+08	0.0862064	-1.78187e+09	-0.152716	821	6.71052	SC
000019	F51	1992-10-12	2014-12-31	1.37939e+07	2.67348e+08	1.03148e+08	1.76795e+07	1.99519e+06	1.464e+06	6.184e+06	3.1548e+07	-0.303672	-2.18097	-2.48464	9.79524e+06	0.144643	0.992537	0.106134	0.204195	1.15461e+09	1.33664e+09	20.867	0	1981-07-30	33	32	3.49651	3.46574	1	3.1365	3.04947	0.012235	0.033827	0.139418	0.243113	3.68121e+08	4.38319e+08	19.7239	F	-0.160151	0.410336	0.014422	2.54431e+07	0.0220361	-1.19178e+07	-0.00891628	814	6.70196	GD
000019	F51	1992-10-12	2015-12-31	8.70423e+06	1.48014e+08	7.5948e+07	2.48216e+07	2.51884e+06	2245052	1.99519e+06	1.464e+06	0.06016	0.089733	0.149893	6.09627e+06	0.289381	0.982982	0.257927	0.106134	1.06046e+09	1.15461e+09	20.782	0	1981-07-30	34	33	3.52636	3.49651	1	3.13537	3.1365	-0.040511	0.012235	0.09743	0.139418	3.38225e+08	3.68121e+08	19.6392	F	-0.081215	-0.160151	-0.042956	-4.59631e+07	-0.0433426	2.54431e+07	0.0220361	844	6.73815	GD
000019	F51	1992-10-12	2016-12-31	1.25097e+07	3.58564e+08	6.25829e+07	1.57823e+07	5.26179e+06	1.19597e+06	2.51884e+06	2245052	0.219266	-0.0838611	0.135405	9.41216e+06	0.420617	0.985325	0.0956038	0.257927	1.17854e+09	1.06046e+09	20.8875	0	1981-07-30	35	34	3.55535	3.52636	1	4.31095	3.13537	0.076489	-0.040511	0.109292	0.09743	2.73384e+08	3.38225e+08	19.4264	F	-0.19171	-0.081215	0.068791	6.17406e+07	0.0523872	-4.59631e+07	-0.0433426	769	6.64509	GD
000019	F51	1992-10-12	2017-12-31	1.44755e+07	2.55962e+08	7.71931e+07	2.35461e+07	4.16146e+06	1.68017e+06	5.26179e+06	1.19597e+06	-0.0760132	0.0334492	-0.042564	1.03309e+07	0.287483	0.983742	0.11607	0.0956038	1.07039e+09	1.17854e+09	20.7913	0	1981-07-30	36	35	3.58352	3.55535	1	3.38984	4.31095	-0.057225	0.076489	0.100181	0.109292	3.15763e+08	2.73384e+08	19.5705	F	0.155017	-0.19171	-0.059794	-9.49146e+07	-0.0886732	6.17406e+07	0.0523872	688	6.53379	GD
000019	F51	1992-10-12	2018-12-31	4.12303e+07	6.31638e+08	4.73647e+08	4.72738e+08	1.02206e+07	2.78548e+06	4.16146e+06	1.68017e+06	0.146959	0.0268082	0.173767	3.25952e+07	0.247891	0.983819	0.0675591	0.11607	6.46895e+09	1.07039e+09	22.5903	1	1981-07-30	37	36	3.61092	3.58352	1	0.601272	3.38984	0.049599	-0.057225	0.329474	0.100181	1.07588e+10	3.15763e+08	23.099	F	33.0724	0.155017	0.049759	2.99104e+08	0.0462368	-9.49146e+07	-0.0886732	1096	6.99942	GD
000019	F51	1992-10-12	2019-12-31	41109200	1.54955e+08	3.38688e+08	2.66123e+08	1.6938e+06	3.45551e+06	1.02206e+07	2.78548e+06	-0.207419	0.0162987	-0.19112	0	0.0412024	0.989069	0.0840568	0.0675591	6.77507e+09	6.46895e+09	22.6365	1	1981-07-30	38	37	3.63759	3.61092	1	0.612575	0.601272	0.056755	0.049599	0.31758	0.329474	1.106e+10	1.07588e+10	23.1266	F	0.027996	33.0724	0.034458	1.90054e+08	0.0280519	2.99104e+08	0.0462368	1189	7.08087	GD
000019	F51	1992-10-12	2020-12-31	35498600	1.90494e+08	1.98311e+08	4.80897e+08	1.27561e+06	1.13177e+06	1.6938e+06	3.45551e+06	-0.0117805	-0.0654599	-0.0772404	26099200	0.035934	0.993304	0.0318821	0.0840568	7.30938e+09	6.77507e+09	22.7124	1	1981-07-30	39	38	3.66356	3.63759	1	0.615034	0.612575	0.05524	0.056755	0.34396	0.31758	1.18845e+10	1.106e+10	23.1985	F	0.074552	0.027996	0.037487	2.86528e+08	0.0392	1.90054e+08	0.0280519	1246	7.12769	GD
000019	F51	1992-10-12	2021-12-31	8.6757e+07	5.04099e+07	2.83047e+08	4.26907e+08	704345	1.51412e+06	1.27561e+06	1.13177e+06	-0.00658463	0.00440712	-0.00217751	2.65622e+07	0.0081186	0.986028	0.0174524	0.0318821	7.66962e+09	7.30938e+09	22.7605	1	1981-07-30	40	39	3.68888	3.66356	1	0.756405	0.615034	0.056888	0.05524	0.387596	0.34396	1.01396e+10	1.18845e+10	23.0397	F	-0.146827	0.074552	0.032575	4.40396e+08	0.0574208	2.86528e+08	0.0392	1278	7.15305	GD
000019	F51	1992-10-12	2022-12-31	3.87781e+07	54103771	2.36829e+08	3.90149e+08	1.46122e+06	4.74101e+06	704345	1.51412e+06	0.0195181	0.0832143	0.102732	3.11457e+07	0.0376816	0.972992	0.12226	0.0174524	7.44133e+09	7.66962e+09	22.7303	1	1981-07-30	41	40	3.71357	3.68888	1	0.895174	0.756405	0.056213	0.056888	0.350589	0.387596	8.31272e+09	1.01396e+10	22.8411	F	-0.18017	-0.146827	0.027681	5.31889e+08	0.0714776	4.40396e+08	0.0574208	1236	7.11964	GD
000020	C39	1992-04-28	2019-12-31	151975700	38095501	1.38756e+08	1.08805e+08	1.77755e+06	4.06589e+07	2.01018e+06	4.40867e+07	-0.00153068	-0.0225546	-0.0240853	142734000	0.0116963	0.95334	0.267536	0.331117	6.14164e+08	6.1709e+08	20.2358	0	1981-12-08	38	37	3.63759	3.61092	0	0.851164	0.968673	0.00889	0.00534	0.463615	0.475007	7.21557e+08	6.37047e+08	20.3969	C3	0.13266	-0.257556	0.016854	7.44637e+07	0.121244	-2.18945e+07	-0.0354802	998	6.90575	GD
000020	C39	1992-04-28	2020-12-31	89452300	6.09681e+07	1.28064e+08	9.83182e+07	9.76349e+06	5.25078e+07	1.77755e+06	4.06589e+07	0.089276	0.13246	0.221736	78686500	0.109147	0.839859	0.586992	0.267536	6.2778e+08	6.14164e+08	20.2577	0	1981-12-08	39	38	3.66356	3.63759	0	0.907534	0.851164	0.01088	0.00889	0.464384	0.463615	6.91742e+08	7.21557e+08	20.3547	C3	-0.041321	0.13266	0.020734	5.97193e+07	0.0951278	7.44637e+07	0.121244	1132	7.03174	GD
000020	C39	1992-04-28	2021-12-31	2.55612e+08	3.4426e+07	1.28675e+08	8.85295e+07	1.36512e+07	2.85708e+07	9.76349e+06	5.25078e+07	0.0152095	-0.093646	-0.0784365	0	0.0534061	0.603462	0.111774	0.586992	6.59933e+08	6.2778e+08	20.3076	0	1981-12-08	40	39	3.68888	3.66356	0	0.861969	0.907534	0.010913	0.01088	0.479568	0.464384	7.65611e+08	6.91742e+08	20.4562	C3	0.106787	-0.041321	0.021418	-1.23238e+07	-0.0186743	5.97193e+07	0.0951278	1133	7.03262	GD
000021	C39	1994-02-02	2014-12-31	1.48403e+10	8.21126e+09	2.21491e+09	1.62907e+09	1.02302e+09	3.89422e+08	4.84018e+09	1.6968e+09	-0.257215	-0.0880965	-0.345311	1.44729e+10	0.0689352	0.875412	0.0262407	0.121671	1.44504e+10	1.37266e+10	23.394	1	1985-07-04	29	28	3.3673	3.3322	1	0.878757	0.912698	0.011111	0.011574	0.649905	0.638573	1.64442e+10	1.50395e+10	23.5232	C3	0.093396	-0.082928	0.017497	-9.90917e+07	-0.00685736	4.48851e+08	0.0326994	17506	9.7703	GD
000021	C39	1994-02-02	2015-12-31	7.30931e+09	7.62593e+09	1.62308e+09	9.55634e+08	1018715000	233219000	1.02302e+09	3.89422e+08	-0.000589397	-0.0213704	-0.0219597	7.03697e+09	0.139372	0.866414	0.0319071	0.0262407	1.43375e+10	1.44504e+10	23.3861	1	1985-07-04	30	29	3.4012	3.3673	1	0.933322	0.878757	0.012601	0.011111	0.636919	0.649905	1.53618e+10	1.64442e+10	23.4552	C3	-0.06582	0.093396	0.021005	4.90461e+08	0.0342082	-9.90917e+07	-0.00685736	20476	9.92701	GD
000021	C39	1994-02-02	2016-12-31	6.98334e+09	3.43524e+09	2.24208e+09	1.31805e+09	2.17876e+09	1.19941e+09	1018715000	233219000	0.166116	0.138356	0.304472	6.66762e+09	0.311994	0.365761	0.171753	0.0319071	1.17174e+10	1.43375e+10	23.1843	1	1985-07-04	31	30	3.43399	3.4012	1	0.777572	0.933322	0.019095	0.012601	0.547908	0.636919	1.50692e+10	1.53618e+10	23.4359	C3	-0.01905	-0.06582	0.029177	3.56539e+08	0.0304282	4.90461e+08	0.0342082	36787	10.5129	GD
000021	C39	1994-02-02	2017-12-31	4.89181e+09	6.80524e+09	1.62595e+09	1.47884e+09	5.12734e+09	1.1947e+09	2.17876e+09	1.19941e+09	0.602757	-0.000962204	0.601795	4.63227e+09	1.04815	0.246561	0.244225	0.171753	1.65995e+10	1.17174e+10	23.5326	1	1985-07-04	32	31	3.46574	3.43399	1	1.16817	0.777572	0.034573	0.019095	0.642835	0.547908	1.42098e+10	1.50692e+10	23.3772	C3	-0.05703	-0.01905	0.092169	7.19673e+08	0.0433551	3.56539e+08	0.0304282	24626	10.1116	GD
000021	C39	1994-02-02	2018-12-31	5.25698e+09	5.80279e+09	1.5417e+09	1.7095e+09	3.7107e+09	1.13935e+09	5.12734e+09	1.1947e+09	-0.269477	-0.010529	-0.280006	4.90625e+09	0.705862	0.360531	0.216731	0.244225	1.55394e+10	1.65995e+10	23.4666	1	1985-07-04	33	32	3.49651	3.46574	1	0.967522	1.16817	0.036383	0.034573	0.589001	0.642835	1.6061e+10	1.42098e+10	23.4997	C3	0.130278	-0.05703	0.070077	4.2077e+08	0.0270777	7.19673e+08	0.0433551	21974	9.99762	GD
000021	C39	1994-02-02	2019-12-31	6030579100	4.80427e+09	1.83349e+09	2.11963e+09	3.56589e+09	1.3536e+09	3.7107e+09	1.13935e+09	-0.0240124	0.0355273	0.0115149	5377560900	0.591302	0.257766	0.224456	0.216731	1.84534e+10	1.55394e+10	23.6385	1	1985-07-04	34	33	3.52636	3.49651	1	1.39546	0.967522	0.023945	0.036383	0.615132	0.589001	1.32238e+10	1.6061e+10	23.3053	C3	-0.176651	0.130278	0.052394	-1.00017e+09	-0.0541997	4.2077e+08	0.0270777	29676	10.2981	GD
000021	C39	1994-02-02	2020-12-31	6269747400	7.49403e+09	2.92681e+09	2.18206e+09	5.66278e+09	2.22403e+09	3.56589e+09	1.3536e+09	0.334445	0.13883	0.473275	5349987600	0.903191	0.244361	0.354724	0.224456	2.16346e+10	1.84534e+10	23.7976	1	1985-07-04	35	34	3.55535	3.52636	1	1.44547	1.39546	0.044054	0.023945	0.629761	0.615132	1.49672e+10	1.32238e+10	23.4291	C3	0.131839	-0.176651	0.098417	3.12248e+09	0.144328	-1.00017e+09	-0.0541997	27051	10.2055	GD
000027	D44	1993-09-03	2021-12-31	3.2691e+09	6.94415e+09	1.02707e+10	2.48786e+09	1.80406e+09	6.25169e+08	9.48737e+08	1.08148e+09	0.26164	-0.139582	0.122058	2.43714e+09	0.551853	0.740204	0.191236	0.496627	1.31507e+11	1.14062e+11	25.6023	1	1993-08-21	28	27	3.3322	3.29584	1	4.16564	5.57639	0.016042	0.037414	0.622932	0.633063	3.15696e+10	2.04545e+10	24.1755	D	0.543403	-0.017414	0.026434	4.30743e+09	0.0327543	6.19244e+09	0.05429	12808	9.45783	GD
000027	D44	1993-09-03	2022-12-31	2.31504e+09	7.37435e+09	1.29005e+10	3.70585e+09	1.01591e+09	1.08242e+09	1.80406e+09	6.25169e+08	-0.34045	0.197514	-0.142936	1.42992e+09	0.438829	0.862238	0.467561	0.191236	1.41267e+11	1.31507e+11	25.6739	1	1993-08-21	29	28	3.3673	3.3322	1	3.76463	4.16564	0.017504	0.016042	0.615473	0.622932	3.75247e+10	3.15696e+10	24.3483	D	0.188636	0.543403	0.034403	9.62473e+09	0.0681316	4.30743e+09	0.0327543	13392	9.50241	GD
000028	F51	1993-08-09	2014-12-31	8.616e+07	8.67562e+08	7.01831e+09	3.98888e+09	0	3.16336e+07	134.32	1.57229e+07	-1.55896e-06	0.184664	0.184663	6.61672e+07	0	1	0.367149	0.26701	1.28289e+10	1.10579e+10	23.275	1	1986-08-02	28	27	3.3322	3.29584	1	0.535558	0.521612	0.052213	0.048311	0.621854	0.790499	2.39543e+10	2.11995e+10	23.8994	F	0.12995	0.176979	0.140416	-7.96697e+08	-0.0621015	4.65028e+08	0.0420539	4594	8.43251	GD
000028	F51	1993-08-09	2015-12-31	7.5799e+07	1.57071e+09	6.15383e+09	4.03691e+09	0	2.6101e+07	0	3.16336e+07	0	-0.0729902	-0.0729902	5.96136e+07	0	1	0.344345	0.367149	1.32183e+10	1.28289e+10	23.3049	1	1986-08-02	29	28	3.3673	3.3322	1	0.508532	0.535558	0.059565	0.052213	0.578883	0.621854	2.59931e+10	2.39543e+10	23.9811	F	0.085112	0.12995	0.138824	1.04798e+09	0.0792821	-7.96697e+08	-0.0621015	4310	8.36869	GD
000028	F51	1993-08-09	2016-12-31	5.4389e+07	3.51996e+09	7.65423e+09	6.70156e+09	0	0	0	2.6101e+07	0	-0.479895	-0.479895	0	0	1	0	0.344345	2.13128e+10	1.32183e+10	23.7826	1	1986-08-02	30	29	3.4012	3.3673	1	0.516693	0.508532	0.060146	0.059565	0.581754	0.578883	4.12484e+10	2.59931e+10	24.4429	F	0.586897	0.085112	0.149929	1.47255e+09	0.0690922	1.04798e+09	0.0792821	21192	9.96138	GD
000030	C36	1993-09-29	2014-12-31	1.34637e+07	5.6371e+08	1.03058e+09	1.00879e+09	1.34491e+06	0	4.42942e+06	0	-0.229099	0	-0.229099	1.19659e+07	0.0998919	0.997614	0	0	7271114435	7.11035e+09	22.7072	1	1988-10-06	26	25	3.2581	3.21888	1	1.45132	1.3601	0.092477	0.083031	0.345046	0.402571	5.01001e+09	5.2278e+09	22.3347	C3	-0.04166	0	0.128574	3.59864e+08	0.0494923	-7.49061e+07	-0.0105348	6344	8.75526	JL
000030	C36	1993-09-29	2015-12-31	1.82833e+07	9.22709e+08	1.19776e+09	1.10434e+09	3.45023e+06	0	1.34491e+06	0	0.11515	0	0.11515	0	0.188709	0.996261	0	0	8.08538e+09	7271114435	22.8133	1	1988-10-06	27	26	3.29584	3.2581	1	1.86664	1.45132	0.064925	0.092477	0.343888	0.345046	4.33151e+09	5.01001e+09	22.1892	C3	-0.135429	-0.04166	0.066538	3.33651e+08	0.041266	3.59864e+08	0.0494923	7080	8.86503	JL
000030	C36	1993-09-29	2016-12-31	2.78002e+07	1.18272e+09	1.32205e+09	1.38899e+09	1.74533e+06	3.28619e+06	3.45023e+06	0	-0.0613269	0.118207	0.0568805	0	0.0627812	0.998524	0.118207	0	9.07299e+09	8.08538e+09	22.9286	1	1988-10-06	28	27	3.3322	3.29584	1	1.5491	1.86664	0.074575	0.064925	0.3635	0.343888	5.85694e+09	4.33151e+09	22.4909	C3	0.352169	-0.135429	0.078023	6.00774e+08	0.0662157	3.33651e+08	0.041266	6975	8.85009	JL
000030	C36	1993-09-29	2017-12-31	2.26528e+07	1.48544e+09	1.59665e+09	1.71983e+09	2.21096e+06	2.07854e+06	1.74533e+06	3.28619e+06	0.0205551	-0.0533113	-0.0327561	0	0.0976021	0.998512	0.0917563	0.118207	1.03643e+10	9.07299e+09	23.0616	1	1988-10-06	29	28	3.3673	3.3322	1	1.44084	1.5491	0.079011	0.074575	0.389791	0.3635	7.19326e+09	5.85694e+09	22.6964	C3	0.228161	0.352169	0.097194	4.62897e+08	0.0446624	6.00774e+08	0.0662157	6968	8.84908	JL
000030	C36	1993-09-29	2018-12-31	3.70241e+07	1.58984e+09	1.7197e+09	1.83245e+09	1.24717e+06	625535	2.21096e+06	2.07854e+06	-0.0260314	-0.0392448	-0.0652762	0	0.0336853	0.999216	0.0168953	0.0917563	1.16821e+10	1.03643e+10	23.1813	1	1988-10-06	30	29	3.4012	3.3673	1	1.48769	1.44084	0.074787	0.079011	0.389844	0.389791	7.85254e+09	7.19326e+09	22.7841	C3	0.091651	0.228161	0.092262	3.42086e+08	0.0292828	4.62897e+08	0.0446624	7560	8.93063	JL
000030	C36	1993-09-29	2019-12-31	29142800	1.4026e+09	1.85125e+09	2.43103e+09	1.17621e+06	536611	1.24717e+06	625535	-0.00243481	-0.0030513	-0.0054861	0	0.0403604	0.999161	0.0184132	0.0168953	1.29206e+10	1.16821e+10	23.2821	1	1988-10-06	31	30	3.43399	3.4012	1	1.28387	1.48769	0.068359	0.074787	0.423117	0.389844	1.00638e+10	7.85254e+09	23.0322	C3	0.2816	0.091651	0.083662	3.6616e+08	0.0283393	3.42086e+08	0.0292828	7445	8.9153	JL
000030	C36	1993-09-29	2020-12-31	33124600	1.55933e+09	1.47808e+09	2.56996e+09	2.13008e+07	821750	1.17621e+06	536611	0.607542	0.00860807	0.61615	0	0.64305	0.98634	0.0248079	0.0184132	1.44615e+10	1.29206e+10	23.3948	1	1988-10-06	32	31	3.46574	3.43399	1	1.30126	1.28387	0.06282	0.068359	0.427812	0.423117	1.11134e+10	1.00638e+10	23.1314	C3	0.104297	0.2816	0.046186	5.96926e+08	0.0412769	3.6616e+08	0.0283393	7397	8.90883	JL
000030	C36	1993-09-29	2021-12-31	5.68568e+08	2.73149e+09	1.95067e+09	2.66051e+09	3.83784e+07	1.96264e+07	2.13008e+07	821750	0.0300362	0.0330737	0.0631098	0	0.0675001	0.98595	0.034519	0.0248079	1.48609e+10	1.44615e+10	23.422	1	1988-10-06	33	32	3.49651	3.46574	1	1.15846	1.30126	0.052376	0.06282	0.427218	0.427812	1.28282e+10	1.11134e+10	23.2749	C3	0.154297	0.104297	0.028415	1.80837e+09	0.121686	5.96926e+08	0.0412769	7695	8.94833	JL
000030	C36	1993-09-29	2022-12-31	5.85679e+08	2.29282e+09	2.19248e+09	3.05362e+09	2.75385e+07	3.62506e+07	3.83784e+07	1.96264e+07	-0.0185083	0.0283846	0.00987631	0	0.0470198	0.987989	0.061895	0.034519	1.5259e+10	1.48609e+10	23.4484	1	1988-10-06	34	33	3.52636	3.49651	1	1.21388	1.15846	0.030701	0.052376	0.44487	0.427218	1.25705e+10	1.28282e+10	23.2546	C3	-0.020088	0.154297	0.001872	2.81858e+08	0.0184716	1.80837e+09	0.121686	8088	8.99814	JL
000031	K70	1993-10-08	2020-12-31	136931500	3.1764e+10	3.19111e+08	1.70926e+10	1.11043e+09	0	1.15117e+09	0	-0.297552	0	-0.297552	0	8.10936	0.965041	0	0	1.99871e+11	1.83183e+11	26.0209	1	1993-10-08	27	26	3.29584	3.2581	1	5.19885	5.42175	0.005617	0.020228	0.771622	0.767767	3.84453e+10	3.37866e+10	24.3725	K	0.137885	1.39289	0.025216	9.81411e+09	0.0491021	4.06499e+09	0.0221909	10283	9.23825	GD
000031	K70	1993-10-08	2021-12-31	1.29732e+08	2.48862e+10	3.01477e+08	1.47215e+10	7.77661e+08	0	1.11043e+09	0	-2.56502	0	-2.56502	0	5.99438	0.968751	0	0	2.12727e+11	1.99871e+11	26.0833	1	1993-10-08	28	27	3.3322	3.29584	1	4.9919	5.19885	0.003608	0.005617	0.755127	0.771622	4.26145e+10	3.84453e+10	24.4755	K	0.108445	0.137885	0.014953	-8.46413e+09	-0.0397887	9.81411e+09	0.0491021	10186	9.22877	GD
000032	E49	1993-10-28	2014-12-31	8.21321e+08	5.90511e+08	8.45583e+08	6.44663e+08	1.06084e+07	4.33094e+07	9.48149e+06	3.25616e+07	0.00137206	0.013086	0.0144581	8.14694e+08	0.0129163	0.982035	0.0527314	0.0357742	2.76692e+09	1.50141e+09	21.741	0	1993-12-04	21	20	3.04452	2.99573	1	0.901035	0.923693	0.034649	0.009998	0.460739	0.32395	3.07082e+09	1.62544e+09	21.8452	E	0.889225	0.071572	0.059826	7.80439e+07	0.0282061	-5.45975e+07	-0.0363642	1140	7.03878	GD
000032	E49	1993-10-28	2015-12-31	6.6856e+08	8.08204e+08	1.9768e+08	1.38322e+08	8.72381e+07	5.31775e+07	1.06084e+07	4.33094e+07	0.114619	0.0147601	0.129379	6.35954e+08	0.130487	0.892059	0.0795402	0.0527314	2.12574e+09	2.76692e+09	21.4774	0	1993-12-04	22	21	3.09104	3.04452	1	1.07902	0.901035	0.023268	0.034649	0.290364	0.460739	1.97006e+09	3.07082e+09	21.4013	E	-0.358459	0.889225	0.028937	3.34847e+08	0.15752	7.80439e+07	0.0282061	1524	7.32909	GD
000032	E49	1993-10-28	2016-12-31	6.90612e+08	6.02973e+08	2.34163e+08	1.3709e+08	3.14051e+07	5.8603e+07	8.72381e+07	5.31775e+07	-0.0808457	0.00785616	-0.0729896	6.48246e+08	0.0454744	0.947916	0.0848567	0.0795402	1.95542e+09	2.12574e+09	21.3939	0	1993-12-04	23	22	3.13549	3.09104	1	0.983953	1.07902	0.0234	0.023268	0.20752	0.290364	1.9873e+09	1.97006e+09	21.41	E	0.008754	-0.358459	0.024672	7.85944e+07	0.0401932	3.34847e+08	0.15752	1460	7.28619	GD
000032	E49	1993-10-28	2017-12-31	6.85028e+08	7.74432e+08	1.64763e+08	8.40688e+07	3.10301e+07	2.90106e+07	3.14051e+07	5.8603e+07	-0.000547438	-0.0431989	-0.0437463	6.39194e+08	0.0452976	0.959932	0.0423495	0.0848567	1.92734e+09	1.95542e+09	21.3794	0	1993-12-04	24	23	3.17805	3.13549	1	1.11985	0.983953	0.00678	0.0234	0.186046	0.20752	1.72106e+09	1.9873e+09	21.2662	E	-0.133971	0.008754	0.002955	1.33792e+08	0.0694182	7.85944e+07	0.0401932	1261	7.13966	GD
000032	E49	1993-10-28	2018-12-31	7.25255e+08	9.39198e+08	1.65261e+08	2.13402e+08	1.72401e+07	1.27244e+07	3.10301e+07	2.90106e+07	-0.019014	-0.0224557	-0.0414697	6.89316e+08	0.0237711	0.981644	0.0175447	0.0423495	2.15338e+09	1.92734e+09	21.4903	0	1993-12-04	25	24	3.21888	3.17805	1	1.3453	1.11985	0.051905	0.00678	0.295935	0.186046	1.60067e+09	1.72106e+09	21.1937	E	-0.069952	-0.133971	0.054761	2.06095e+08	0.0957075	1.33792e+08	0.0694182	457	6.12468	GD
000032	E49	1993-10-28	2019-12-31	635025688	9.32245e+08	1.73441e+08	2.52312e+08	2.47787e+07	1.64042e+07	1.72401e+07	1.27244e+07	0.0118714	0.00579469	0.017666	607134951	0.0390201	0.97342	0.0258323	0.0175447	2.34226e+09	2.15338e+09	21.5744	0	1993-12-04	26	25	3.2581	3.21888	1	1.56034	1.3453	0.067363	0.051905	0.292026	0.295935	1.50113e+09	1.60067e+09	21.1295	E	-0.06219	-0.069952	0.081332	7.36834e+07	0.0314582	2.06095e+08	0.0957075	433	6.07074	GD
000032	E49	1993-10-28	2020-12-31	679106194	8.59376e+08	2.58574e+08	3.04555e+08	2.48364e+07	4.93773e+07	2.47787e+07	1.64042e+07	8.48818e-05	0.0485537	0.0486386	453305700	0.0365722	0.9711	0.0727093	0.0258323	2.58577e+09	2.34226e+09	21.6733	0	1993-12-04	27	26	3.29584	3.2581	1	1.70026	1.56034	0.073083	0.067363	0.300958	0.292026	1.5208e+09	1.50113e+09	21.1425	E	0.013109	-0.06219	0.116754	-1.25268e+08	-0.0484453	7.36834e+07	0.0314582	476	6.16542	GD
000032	E49	1993-10-28	2021-12-31	1.4883e+08	7.57428e+09	1.00316e+10	1.45593e+10	7.62816e+07	1.09642e+06	2.48364e+07	4.93773e+07	0.345664	-0.324403	0.0212611	6.80689e+07	0.512541	0.989929	0.0073669	0.0727093	4.41302e+10	2.58577e+09	24.5104	1	1993-12-04	28	27	3.3322	3.29584	1	1.03341	1.70026	0.025106	0.073083	0.785055	0.300958	4.27036e+10	1.5208e+09	24.4775	E	27.0796	0.013109	0.117064	9.40107e+07	0.0021303	-1.25268e+08	-0.0484453	20696	9.9377	GD
000032	E49	1993-10-28	2022-12-31	4.43006e+08	9.14086e+09	1.0178e+10	1.80333e+10	1.66492e+08	1.54357e+07	7.62816e+07	1.09642e+06	0.203633	0.0323681	0.236001	4.21147e+08	0.375824	0.981786	0.0348431	0.0073669	5.28404e+10	4.41302e+10	24.6905	1	1993-12-04	29	28	3.3673	3.3322	1	1.03503	1.03341	0.013504	0.025106	0.808366	0.785055	5.10519e+10	4.27036e+10	24.6561	E	0.195494	27.0796	0.065505	-2.46859e+08	-0.00467179	9.40107e+07	0.0021303	24171	10.0929	GD
000034	F51	1994-05-09	2014-12-31	1.33578e+07	2.92034e+07	2.29163e+07	4.25379e+07	36320.4	2.56794e+06	41503.9	0	-0.000388049	0.192243	0.191855	1.33503e+07	0.00271905	0.998756	0.192243	0	4.61668e+08	3.78211e+08	19.9504	0	1982-06-01	32	31	3.46574	3.43399	0	0.906911	0.709512	0.13315	0.044332	0.641221	0.719504	5.09056e+08	5.33059e+08	20.0481	F	-0.045029	0.165694	0.590131	-2.81531e+07	-0.0609814	7.25442e+06	0.0191809	1078	6.98286	GD
000034	F51	1994-05-09	2015-12-31	1.12908e+07	1.14346e+08	2.31644e+07	3.02256e+07	0	2.75587e+06	36320.4	2.56794e+06	-0.00321681	0.0166446	0.0134278	9.47951e+06	0	1	0.244081	0.192243	4.48008e+08	4.61668e+08	19.9203	0	1982-06-01	33	32	3.49651	3.46574	0	0.978049	0.906911	0.047685	0.13315	0.582597	0.641221	4.58063e+08	5.09056e+08	19.9425	F	-0.10017	-0.045029	0.128977	-1.35024e+07	-0.0301386	-2.81531e+07	-0.0609814	936	6.84162	GD
000034	F51	1994-05-09	2017-12-31	3.65385e+09	1.67407e+09	7.43863e+09	5.17946e+09	5.89144e+07	1.46433e+08	9.09871e+07	1.90537e+08	-0.00877778	-0.0120704	-0.0208482	3.71423e+09	0.0161239	0.964808	0.0400764	0.0690984	2.42732e+10	1.70372e+10	23.9126	1	1982-06-01	35	34	3.55535	3.52636	0	0.390144	0.420348	0.029794	0.023641	0.861665	0.844418	6.2216e+10	4.05311e+10	24.8539	F	0.535017	87.4837	0.262581	-2.918e+08	-0.0120215	3.45882e+08	0.0203016	4486	8.40872	GD
000034	F51	1994-05-09	2018-12-31	4.93154e+09	1.61816e+09	8.60466e+09	6.04474e+09	1.1439e+08	2.17869e+08	5.89144e+07	1.46433e+08	0.0112491	0.0144855	0.0257346	4.77466e+09	0.0231956	0.929309	0.0441787	0.0400764	2.59855e+10	2.42732e+10	23.9808	1	1982-06-01	36	35	3.58352	3.55535	0	0.317445	0.390144	0.019858	0.029794	0.851975	0.861665	8.18581e+10	6.2216e+10	25.1283	F	0.315708	0.535017	0.100272	3.6054e+08	0.0138747	-2.918e+08	-0.0120215	4228	8.34948	GD
000034	F51	1994-05-09	2019-12-31	7252280500	4.00003e+09	7.03888e+09	5.82587e+09	5.95938e+08	2.2293e+08	1.1439e+08	2.17869e+08	0.0663996	0.00069779	0.0670974	6917589600	0.0821725	0.851017	0.0307393	0.0441787	2.94209e+10	2.59855e+10	24.105	1	1982-06-01	37	36	3.61092	3.58352	0	0.338937	0.317445	0.023849	0.019858	0.851301	0.851975	8.68034e+10	8.18581e+10	25.1869	F	0.060413	0.315708	0.148089	1.49963e+09	0.0509715	3.6054e+08	0.0138747	4070	8.3114	GD
000034	F51	1994-05-09	2020-12-31	6704216300	4.09759e+09	7.45622e+09	6.31279e+09	4.88311e+08	2.16616e+08	5.95938e+08	2.2293e+08	-0.0160537	-0.0009417	-0.0169954	6455347100	0.0728364	0.88083	0.0323105	0.0307393	3.06896e+10	2.94209e+10	24.1472	1	1982-06-01	38	37	3.63759	3.61092	0	0.333364	0.338937	0.020336	0.023849	0.846763	0.851301	9.20604e+10	8.68034e+10	25.2457	F	0.060563	0.060413	0.118793	1.45692e+09	0.0474728	1.49963e+09	0.0509715	4569	8.42705	GD
000034	F51	1994-05-09	2021-12-31	9.09685e+09	4.61418e+09	8.34373e+09	7.84174e+09	2.73337e+08	6.11915e+08	4.88311e+08	2.16616e+08	-0.0236317	0.0434545	0.0198227	8.68421e+09	0.0300474	0.940762	0.0672667	0.0323105	3.89534e+10	3.06896e+10	24.3856	1	1982-06-01	39	38	3.66356	3.63759	0	0.318286	0.333364	0.006412	0.020336	0.830145	0.846763	1.22385e+11	9.20604e+10	25.5304	F	0.329397	0.060563	0.018945	-1.56128e+08	-0.00400806	1.45692e+09	0.0474728	5210	8.55834	GD
000034	F51	1994-05-09	2022-12-31	1.03947e+10	4.32185e+09	8.73049e+09	6.33269e+09	6.56385e+08	4.15662e+08	2.73337e+08	6.11915e+08	0.0368504	-0.0188802	0.0179703	9.85418e+09	0.0631463	0.848124	0.039988	0.0672667	4.0216e+10	3.89534e+10	24.4175	1	1982-06-01	40	39	3.68888	3.66356	0	0.347049	0.318286	0.025761	0.006412	0.795604	0.830145	1.1588e+11	1.22385e+11	25.4758	F	-0.053151	0.329397	0.098639	8.36466e+08	0.0207993	-1.56128e+08	-0.00400806	5279	8.57149	GD
000035	N77	1994-04-08	2019-12-31	16170151100	3.79457e+09	5.72113e+09	4.11783e+09	524135	0	1.59032e+08	912316	-0.0098025	-5.64197e-05	-0.00985892	14289794400	3.24137e-05	0.999862	0	0.170806	4.72969e+10	8.80891e+09	24.5797	1	1984-12-31	35	34	3.55535	3.52636	0	2.54461	4.76961	0.016271	0.025236	0.752553	0.626002	1.85871e+10	1.84688e+09	23.6457	N	9.06403	0.145841	0.070382	2.4002e+09	0.0507474	2.09787e+08	0.0238153	44798	10.7099	JS
000035	N77	1994-04-08	2020-12-31	19259590200	3.39589e+09	5.95387e+09	5.22137e+09	0	0	524135	0	-2.72142e-05	0	-2.72142e-05	17031181200	0	1	0	0	5.03779e+10	4.72969e+10	24.6428	1	1984-12-31	36	35	3.58352	3.55535	0	2.30378	2.54461	0.016446	0.016271	0.751984	0.752553	2.18675e+10	1.85871e+10	23.8083	N	0.176488	9.06403	0.071018	3.00657e+09	0.0596804	2.4002e+09	0.0507474	60224	11.0058	JS
000035	N77	1994-04-08	2021-12-31	1.67305e+10	3.87638e+09	1.24303e+09	2.08502e+09	3.89429e+08	7.77613e+06	0	0	0.0232766	0.000464788	0.0237414	1.46912e+10	0.0232766	0.899538	0.000464788	0	2.44994e+10	5.03779e+10	23.9219	1	1984-12-31	37	36	3.61092	3.58352	0	1.18972	2.30378	0.035431	0.016446	0.544809	0.751984	2.05927e+10	2.18675e+10	23.7482	N	-0.058297	0.176488	0.080666	2.52474e+09	0.103053	3.00657e+09	0.0596804	15326	9.63731	JS
000035	N77	1994-04-08	2022-12-31	1.67067e+09	1.95792e+09	2.26211e+09	2.93253e+09	6.18044e+07	6.1165e+06	3.89429e+08	7.77613e+06	-0.196103	-0.00099339	-0.197097	1.79411e+09	0.0369937	0.968434	0.0036611	0.000464788	2.64678e+10	2.44994e+10	23.9992	1	1984-12-31	38	37	3.63759	3.61092	0	3.94647	1.18972	0.004595	0.035431	0.60563	0.544809	6.7067e+09	2.05927e+10	22.6264	N	-0.674316	-0.058297	0.011788	5.93887e+08	0.0224381	2.52474e+09	0.103053	17985	9.79729	JS
000039	C33	1994-04-08	2014-12-31	7778741000	3667387000	11480465000	11364903000	1734080000	5419853000	1666598000	5456198000	0.00867518	-0.00467235	0.00400283	6597898000	0.222926	0.527162	0.696752	1.50926	87776181000	72605972000	25.1981	1	1980-01-14	34	33	3.52636	3.49651	1	1.25268	1.25454	0.034564	0.036285	0.689185	0.662616	70070855000	57874411000	24.9728	C3	0.21074	0.065159	0.087947	6434477000	0.0733055	2749926000	0.0378747	61390	11.025	GD
000039	C33	1994-04-08	2015-12-31	5990443000	4487166000	10667049000	8893005000	1994527000	5135187000	1734080000	5419853000	0.0434771	-0.04752	-0.00404294	5221696000	0.332952	0.555504	0.85723	0.696752	106763171000	87776181000	25.3939	1	1980-01-14	35	34	3.55535	3.52636	1	1.81923	1.25268	0.02128	0.034564	0.667536	0.689185	58685804000	70070855000	24.7955	C3	-0.162479	0.21074	0.047725	-3610223000	-0.0338152	6434477000	0.0733055	57477	10.9591	GD
000039	C33	1994-04-08	2016-12-31	9027973900	6325998000	11526075000	10160951000	3344128000	5665388000	1994527000	5135187000	0.149491	0.0587287	0.20822	7603885000	0.370418	0.471368	0.627537	0.85723	124614748000	106763171000	25.5485	1	1980-01-14	36	35	3.58352	3.55535	1	2.43809	1.81923	0.005898	0.02128	0.685954	0.667536	51111652000	58685804000	24.6573	C3	-0.129063	-0.162479	0.014419	2341619000	0.0187909	-3610223000	-0.0338152	51299	10.8454	GD
000039	C33	1994-04-08	2017-12-31	9971026000	5596314000	16396726000	12216311000	2545862000	9812569000	3344128000	5665388000	-0.0800586	0.415923	0.335865	8442926000	0.255326	0.545082	0.984108	0.627537	130604379000	124614748000	25.5954	1	1980-01-14	37	36	3.61092	3.58352	1	1.71172	2.43809	0.024183	0.005898	0.668943	0.685954	76299930000	51111652000	25.0579	C3	0.492809	-0.129063	0.057553	4275379000	0.0327353	2341619000	0.0187909	50689	10.8335	GD
000039	C33	1994-04-08	2018-12-31	11314991000	9729152000	17895919000	13210828000	2250789000	11189558000	2545862000	9812569000	-0.0260781	0.121696	0.0956179	9924239000	0.198921	0.768655	0.988914	0.984108	158883963000	130604379000	25.7914	1	1980-01-14	38	37	3.63759	3.61092	1	1.69934	1.71172	0.025606	0.024183	0.670181	0.668943	93497622000	76299930000	25.2612	C3	0.225396	0.492809	0.048557	140732000	0.000885753	4275379000	0.0327353	51253	10.8445	GD
000039	C33	1994-04-08	2019-12-31	11863734000	9714792000	18394971000	12745264000	4535199000	8826478000	2250789000	11189558000	0.192554	-0.199185	-0.00663113	10459834000	0.382274	0.533166	0.743988	0.988914	172107521000	158883963000	25.8714	1	1980-01-14	39	38	3.66356	3.63759	1	2.00556	1.69934	0.014585	0.025606	0.680212	0.670181	85815341000	93497622000	25.1755	C3	-0.082166	0.225396	0.039276	3538522000	0.0205599	140732000	0.000885753	49715	10.8141	GD
000039	C33	1994-04-08	2020-12-31	9863776000	12181415000	18635765000	13447074000	4049260000	8976025000	4535199000	8826478000	-0.049265	0.0151612	-0.0341038	8161935000	0.410518	0.667587	0.909999	0.743988	146211511000	172107521000	25.7083	1	1980-01-14	40	39	3.68888	3.66356	1	1.55281	2.00556	0.041117	0.014585	0.631672	0.680212	94159083000	85815341000	25.2683	C3	0.097229	-0.082166	0.102462	12810486000	0.0876161	3538522000	0.0205599	51100	10.8415	GD
000039	C33	1994-04-08	2021-12-31	11471568000	16442733000	25491181000	17504738000	6987536000	15997306000	4049260000	8976025000	0.256136	0.612059	0.868195	9048920000	0.609118	0.575038	1.39452	0.909999	154322501000	146211511000	25.7623	1	1980-01-14	41	40	3.71357	3.68888	1	0.942738	1.55281	0.054177	0.041117	0.630773	0.631672	163695980000	94159083000	25.8213	C3	0.738504	0.097229	0.115073	20574655000	0.133322	12810486000	0.0876161	51746	10.8541	GD
000039	C33	1994-04-08	2022-12-31	17377474000	17111587000	22286602000	16562146000	7133431000	11129822000	6987536000	15997306000	0.00839564	-0.280103	-0.271707	14070826000	0.410499	0.583123	0.640474	1.39452	145899949000	154322501000	25.7062	1	1980-01-14	42	41	3.73767	3.71357	1	1.03083	0.942738	0.031536	0.054177	0.570554	0.630773	141536654000	163695980000	25.6758	C3	-0.135369	0.738504	0.061507	14617466000	0.100188	20574655000	0.133322	51543	10.8502	GD
000040	D44	1994-08-08	2018-12-31	1.2432e+07	7.48067e+09	3.2976e+09	5.21108e+09	41465.4	0	15537.5	0	0.00208558	0	0.00208558	1.10432e+07	0.00333538	0.999994	0	0	3.4423e+10	2.89035e+10	24.262	1	1982-03-23	36	35	3.58352	3.55535	0	3.96748	3.55472	0.032723	0.018681	0.576703	0.600067	8.67629e+09	8.13103e+09	22.8839	D	0.06706	1.15477	0.074867	-3.83326e+09	-0.111357	1.52748e+08	0.00528476	2265	7.72533	GD
000040	D44	1994-08-08	2019-12-31	50931128	4.71728e+09	2.98611e+09	4.04684e+09	11855703	1.51493e+07	41465.4	0	0.231965	0.297446	0.529411	44358819	0.232779	0.997487	0.297446	0	3.09872e+10	3.4423e+10	24.1568	1	1982-03-23	37	36	3.61092	3.58352	0	4.55309	3.96748	-0.030888	0.032723	0.563673	0.576703	6.80576e+09	8.67629e+09	22.641	D	-0.215591	0.06706	-0.066111	5.80381e+08	0.0187297	-3.83326e+09	-0.111357	842	6.73578	GD
000040	D44	1994-08-08	2020-12-31	2590300	3.37004e+09	2.9037e+09	3.12587e+09	1.16641e+07	8.39117e+06	11855703	1.51493e+07	-0.0739801	-2.60901	-2.68299	2630900	4.50298	0.996539	3.23946	0.297446	2.62012e+10	3.09872e+10	23.9891	1	1982-03-23	38	37	3.63759	3.61092	0	7.54766	4.55309	-0.039731	-0.030888	0.534554	0.563673	3.47143e+09	6.80576e+09	21.9678	D	-0.489928	-0.215591	-0.078647	5.47737e+08	0.0209051	5.80381e+08	0.0187297	572	6.34914	GD
000040	D44	1994-08-08	2021-12-31	8.72884e+06	3.3861e+09	3.28307e+09	3.0216e+09	1.25927e+07	8.19787e+06	1.16641e+07	8.39117e+06	0.106385	-0.0221454	0.0842394	8.32572e+06	1.44265	0.996281	0.939171	3.23946	26152927015	2.62012e+10	23.9872	1	1982-03-23	39	38	3.66356	3.63759	0	6.74614	7.54766	-0.023084	-0.039731	0.557142	0.534554	3.87672e+09	3.47143e+09	22.0783	D	0.116752	-0.489928	-0.049543	2.57752e+08	0.00985556	5.47737e+08	0.0209051	425	6.05209	GD
000045	C39	1994-08-15	2014-12-31	7.77616e+08	1.10177e+09	1.56124e+08	1.53027e+08	1.19828e+07	9.83524e+07	5.09466e+07	0	-0.0501068	0.126479	0.0763726	8.05979e+08	0.0154096	0.989124	0.126479	0	2.82278e+09	2.85176e+09	21.761	0	1982-04-30	32	31	3.46574	3.43399	1	2.33104	2.52123	-0.040241	0.016559	0.221956	0.194236	1.21095e+09	1.1311e+09	20.9147	C3	0.070599	0.338397	-0.049177	-4.87015e+07	-0.017253	-1.86726e+08	-0.0654775	1465	7.28961	GD
000045	C39	1994-08-15	2015-12-31	7.74137e+08	7.52315e+08	1.82766e+08	2.27529e+08	5.55977e+07	6.36921e+07	1.19828e+07	9.83524e+07	0.0563401	-0.0447728	0.0115673	7.40499e+08	0.071819	0.926098	0.0822749	0.126479	2.96939e+09	2.82278e+09	21.8116	0	1982-04-30	33	32	3.49651	3.46574	1	2.42054	2.33104	0.002862	-0.040241	0.267673	0.221956	1.22675e+09	1.21095e+09	20.9276	C3	0.013043	0.070599	0.003923	3.95845e+07	0.0133308	-4.87015e+07	-0.017253	1279	7.15383	GD
000045	C39	1994-08-15	2016-12-31	4.58085e+08	9.33857e+08	2.20222e+08	1.75462e+08	2.39986e+07	5.40305e+07	5.55977e+07	6.36921e+07	-0.0689809	-0.0210914	-0.0900722	4.57587e+08	0.0523891	0.974302	0.117949	0.0822749	4.11959e+09	2.96939e+09	22.139	1	1982-04-30	34	33	3.52636	3.49651	1	3.43815	2.42054	-0.021184	0.002862	0.164936	0.267673	1.1982e+09	1.22675e+09	20.9041	C3	-0.02327	0.013043	-0.024741	-5.52645e+07	-0.0134151	3.95845e+07	0.0133308	1256	7.13569	GD
000045	C39	1994-08-15	2017-12-31	371796115	1.16505e+09	1.92503e+08	9.71047e+07	9.28053e+06	2.22389e+07	2.39986e+07	5.40305e+07	-0.0395865	-0.085508	-0.125094	3.56945e+08	0.0249614	0.992034	0.0598149	0.117949	4.19575e+09	4.11959e+09	22.1573	1	1982-04-30	35	34	3.55535	3.52636	1	2.84352	3.43815	0.017556	-0.021184	0.160336	0.164936	1.47555e+09	1.1982e+09	21.1123	C3	0.231468	-0.02327	0.021355	-2.85187e+07	-0.00679705	-5.52645e+07	-0.0134151	1335	7.19669	GD
000045	C39	1994-08-15	2018-12-31	3.27362e+08	1.14176e+09	5.28454e+08	1.80239e+08	1.09236e+07	3.35085e+07	9.28053e+06	2.22389e+07	0.00501909	0.0344255	0.0394446	3.17299e+08	0.0333685	0.990433	0.102359	0.0598149	4.6192e+09	4.19575e+09	22.2535	1	1982-04-30	36	35	3.58352	3.55535	1	3.63043	2.84352	-0.013488	0.017556	0.251066	0.160336	1.27236e+09	1.47555e+09	20.9641	C3	-0.137704	0.231468	-0.017691	-4.60494e+08	-0.0996913	-2.85187e+07	-0.00679705	1337	7.19818	GD
000045	C39	1994-08-15	2019-12-31	176870400	4.09565e+08	3.65325e+08	2.41298e+08	2.2175e+07	8.7893e+06	1.09236e+07	3.35085e+07	0.0636136	-0.139759	-0.0761455	164043800	0.125374	0.945857	0.0496934	0.102359	4.5314e+09	4.6192e+09	22.2343	1	1982-04-30	37	36	3.61092	3.58352	1	2.09964	3.63043	-0.004089	-0.013488	0.149354	0.251066	2.15818e+09	1.27236e+09	21.4925	C3	0.69621	-0.137704	-0.004783	3.83146e+08	0.0845535	-4.60494e+08	-0.0996913	1338	7.19893	GD
000045	C39	1994-08-15	2020-12-31	340773800	2.79087e+08	5.4731e+08	3.29469e+08	6.33724e+07	1.24034e+08	2.2175e+07	8.7893e+06	0.120894	0.338184	0.459078	281883100	0.185966	0.77293	0.363976	0.0496934	4.96955e+09	4.5314e+09	22.3266	1	1982-04-30	38	37	3.63759	3.61092	1	2.35639	2.09964	0.008753	-0.004089	0.215358	0.149354	2.10896e+09	2.15818e+09	21.4695	C3	-0.022806	0.69621	0.007301	1.93093e+06	0.000388553	3.83146e+08	0.0845535	1369	7.22184	GD
000045	C39	1994-08-15	2021-12-31	2.54122e+08	3.02473e+08	4.79999e+08	3.59584e+08	2.31675e+07	6.3679e+07	6.33724e+07	1.24034e+08	-0.158211	-0.237502	-0.395713	2.15809e+08	0.0911666	0.923406	0.250584	0.363976	5.57259e+09	4.96955e+09	22.4411	1	1982-04-30	39	38	3.66356	3.63759	1	2.42947	2.35639	0.013479	0.008753	0.288691	0.215358	2.29375e+09	2.10896e+09	21.5535	C3	0.087618	-0.022806	0.012721	-4.43698e+06	-0.000796215	1.93093e+06	0.000388553	1631	7.39695	GD
000045	C39	1994-08-15	2022-12-31	1.15356e+08	9.9179e+08	6.36583e+08	3.2705e+08	2.18027e+07	2.08862e+07	2.31675e+07	6.3679e+07	-0.0118305	-0.370963	-0.382794	9.51358e+07	0.189004	0.978017	0.181059	0.250584	5.61714e+09	5.57259e+09	22.4491	1	1982-04-30	40	39	3.68888	3.66356	1	1.97927	2.42947	0.019902	0.013479	0.282367	0.288691	2.83799e+09	2.29375e+09	21.7664	C3	0.237271	0.087618	0.02061	4.90239e+08	0.0872755	-4.43698e+06	-0.000796215	1575	7.36201	GD
000049	C38	1995-03-20	2015-12-31	6.60722e+09	5.25371e+08	1.46656e+09	1.48635e+09	2.24937e+08	9.18854e+08	1.00403e+09	1.36761e+09	-0.117915	-0.0679183	-0.185833	6.0846e+09	0.0340441	0.571852	0.139068	0.270434	3.40257e+09	4.6756e+09	21.9478	0	1985-09-04	30	29	3.4012	3.3673	1	0.403427	0.731752	0.090548	0.066918	0.647971	0.803558	8.43419e+09	6.3896e+09	22.8556	C3	0.319987	0.451357	0.30126	6.39846e+08	0.188048	1.488e+08	0.0318248	6309	8.74973	GD
000049	C38	1995-03-20	2016-12-31	6.04954e+09	4.84379e+08	2.58381e+09	2.65457e+09	3.25313e+08	1.16882e+09	2.24937e+08	9.18854e+08	0.0165923	0.0413192	0.0579115	5.42355e+09	0.0537748	0.328392	0.193207	0.139068	5.14579e+09	3.40257e+09	22.3614	1	1985-09-04	31	30	3.43399	3.4012	1	0.589815	0.403427	0.067956	0.090548	0.708479	0.647971	8.72441e+09	8.43419e+09	22.8894	C3	0.034411	0.319987	0.248289	8.55629e+07	0.0166277	6.39846e+08	0.188048	8691	9.07004	GD
000049	C38	1995-03-20	2017-12-31	7.88028e+09	2.68111e+08	3.63647e+09	3.95528e+09	2.01803e+08	2.31138e+09	3.25313e+08	1.16882e+09	-0.0156733	0.14499	0.129317	7.06297e+09	0.0256086	0.247316	0.293312	0.193207	7.61907e+09	5.14579e+09	22.7539	1	1985-09-04	32	31	3.46574	3.43399	1	0.61021	0.589815	0.047745	0.067956	0.761753	0.708479	1.2486e+10	8.72441e+09	23.2479	C3	0.431154	0.034411	0.207923	-4.17652e+08	-0.0548167	8.55629e+07	0.0166277	10586	9.26729	GD
000049	C38	1995-03-20	2018-12-31	1.08937e+10	3.16668e+08	4.15161e+09	4.06996e+09	1.82035e+08	2.09498e+09	2.01803e+08	2.31138e+09	-0.00181463	-0.0198644	-0.021679	9.85748e+09	0.0167101	0.425156	0.192311	0.293312	8822025314	7.61907e+09	22.9005	1	1985-09-04	33	32	3.49651	3.46574	1	0.511444	0.61021	0.05958	0.047745	0.743297	0.761753	1.72492e+10	1.2486e+10	23.571	C3	0.381489	0.431154	0.264924	1.22168e+08	0.0138481	-4.17652e+08	-0.0548167	10565	9.2653	GD
000049	C38	1995-03-20	2019-12-31	10424930600	7.14068e+08	3.92491e+09	4.00438e+09	4.82008e+08	1.87128e+09	1.82035e+08	2.09498e+09	0.0287746	-0.021458	0.00731657	9570733000	0.046236	0.324983	0.179501	0.192311	8.77016e+09	8822025314	22.8946	1	1985-09-04	34	33	3.52636	3.49651	1	0.475536	0.511444	0.076377	0.05958	0.673751	0.743297	1.84427e+10	1.72492e+10	23.6379	C3	0.069189	0.381489	0.224614	1.59457e+09	0.181818	1.22168e+08	0.0138481	9744	9.18441	GD
000049	C38	1995-03-20	2020-12-31	12162214500	5.51704e+08	4.64377e+09	4.28902e+09	2.96929e+08	2.93735e+09	4.82008e+08	1.87128e+09	-0.0152175	0.0876537	0.0724362	11026664200	0.024414	0.461797	0.241514	0.179501	9.03929e+09	8.77016e+09	22.9248	1	1985-09-04	35	34	3.55535	3.52636	1	0.465995	0.475536	0.081895	0.076377	0.687771	0.673751	1.93978e+10	1.84427e+10	23.6884	C3	0.051789	0.069189	0.232862	1282157891	0.141843	1.59457e+09	0.181818	9833	9.1935	GD
000049	C38	1995-03-20	2021-12-31	1.21845e+10	2.71025e+08	5.15022e+09	4.96801e+09	1.19975e+08	3.19722e+09	2.96929e+08	2.93735e+09	-0.0145229	0.0213285	0.00680562	1.10169e+10	0.00984654	0.557328	0.262401	0.241514	1.07769e+10	9.03929e+09	23.1007	1	1985-09-04	36	35	3.58352	3.55535	1	0.553491	0.465995	0.073671	0.081895	0.681789	0.687771	1.94709e+10	1.93978e+10	23.6922	C3	0.003765	0.051789	0.19881	4.8041e+08	0.0445776	1282157891	0.141843	10565	9.2653	GD
000049	C38	1995-03-20	2022-12-31	1.55225e+10	7.13189e+08	4.5876e+09	4.14947e+09	3.66875e+08	2.80995e+09	1.19975e+08	3.19722e+09	0.015906	-0.0249493	-0.0090433	1.38423e+10	0.023635	0.485584	0.181024	0.262401	1.25146e+10	1.07769e+10	23.2502	1	1985-09-04	37	36	3.61092	3.58352	1	0.575405	0.553491	0.068109	0.073671	0.662442	0.681789	2.17491e+10	1.94709e+10	23.8028	C3	0.117009	0.003765	0.184417	3.90934e+08	0.0312384	4.8041e+08	0.0445776	11074	9.31236	GD
000050	C39	1995-03-15	2015-12-31	5987907063	7341522190	2049405478	2856799449	1423164517	1332467824	421352920	1499208334	0.167306	-0.0278462	0.13946	4860486493	0.237673	0.806149	0.222526	0.291039	21628692218	15692498583	23.7973	1	1983-11-08	32	31	3.46574	3.43399	1	2.05401	1.68332	0.025687	0.043774	0.387465	0.454445	10530002724	9322363339	23.0775	C3	0.129542	1.06275	0.036903	4459078030	0.206165	1385683779	0.0883023	13264	9.49281	GD
000050	C39	1995-03-15	2016-12-31	5.35848e+09	4.4632e+09	1.96661e+09	2.67055e+09	2.78235e+09	1.23641e+09	1423164517	1332467824	0.253651	-0.0179255	0.235726	4.22383e+09	0.519243	0.376601	0.23074	0.222526	2.16793e+10	21628692218	23.7996	1	1983-11-08	33	32	3.49651	3.46574	1	2.01917	2.05401	0.026254	0.025687	0.365342	0.387465	1.07368e+10	10530002724	23.0969	C3	0.019635	0.129542	0.036546	9.80607e+08	0.0452323	4459078030	0.206165	13398	9.50286	GD
000050	C39	1995-03-15	2017-12-31	5.65953e+09	4.29028e+09	3.3303e+09	3.41977e+09	1.50299e+09	1.92448e+09	2.78235e+09	1.23641e+09	-0.226054	0.121576	-0.104478	4.76183e+09	0.265568	0.649675	0.340042	0.23074	2.96523e+10	2.16793e+10	24.1128	1	1983-11-08	34	33	3.52636	3.49651	1	2.11613	2.01917	0.027222	0.026254	0.511848	0.365342	1.40125e+10	1.07368e+10	23.3632	C3	0.305096	0.019635	0.051514	1921203382	0.0647911	9.80607e+08	0.0452323	16541	9.7136	GD
000050	C39	1995-03-15	2018-12-31	7.33636e+09	3.68702e+09	5.96842e+09	5.40828e+09	1.29169e+09	1.32372e+09	1.50299e+09	1.92448e+09	-0.0288024	-0.0818882	-0.110691	6.42399e+09	0.176066	0.649666	0.180432	0.340042	6.0037e+10	2.96523e+10	24.8182	1	1983-11-08	35	34	3.55535	3.52636	1	2.07658	2.11613	0.016388	0.027222	0.566855	0.511848	2.89115e+10	1.40125e+10	24.0875	C3	1.06327	0.305096	0.033401	3.56522e+09	0.0593837	1921203382	0.0647911	40513	10.6094	GD
000050	C39	1995-03-15	2019-12-31	7440053500	3.21924e+09	5.83282e+09	5.72583e+09	1.46782e+09	5.50575e+08	1.29169e+09	1.32372e+09	0.0236743	-0.103916	-0.0802418	6066034900	0.197287	0.544046	0.0740014	0.180432	6.5451e+10	6.0037e+10	24.9046	1	1983-11-08	36	35	3.58352	3.55535	1	2.16139	2.07658	0.012672	0.016388	0.591951	0.566855	3.0282e+10	2.89115e+10	24.1338	C3	0.047401	1.06327	0.025556	4.76066e+09	0.0727362	3.56522e+09	0.0593837	39842	10.5927	GD
000050	C39	1995-03-15	2020-12-31	7377911600	4.54792e+09	5.11703e+09	5.6764e+09	2.56841e+09	1.51448e+09	1.46782e+09	5.50575e+08	0.149173	0.130648	0.279821	6133004000	0.348121	0.435257	0.205273	0.0740014	7.35578e+10	6.5451e+10	25.0213	1	1983-11-08	37	36	3.61092	3.58352	1	2.51628	2.16139	0.020046	0.012672	0.543647	0.591951	2.92327e+10	3.0282e+10	24.0986	C3	-0.034649	0.047401	0.040367	6.67688e+09	0.0907705	4.76066e+09	0.0727362	37484	10.5317	GD
000050	C39	1995-03-15	2021-12-31	9.36897e+09	4.03533e+09	6.70624e+09	6.07719e+09	3.00898e+09	1.72883e+09	2.56841e+09	1.51448e+09	0.0470247	0.0228782	0.0699029	7.94683e+09	0.321164	0.254342	0.184527	0.205273	8.04323e+10	7.35578e+10	25.1107	1	1983-11-08	38	37	3.63759	3.61092	1	2.527	2.51628	0.019177	0.020046	0.566435	0.543647	3.18292e+10	2.92327e+10	24.1837	C3	0.088821	-0.034649	0.040905	5.053e+09	0.062823	6.67688e+09	0.0907705	26797	10.196	GD
000050	C39	1995-03-15	2022-12-31	1.28548e+10	9.05618e+09	6.09438e+09	6.27735e+09	2.182e+09	2.02851e+09	3.00898e+09	1.72883e+09	-0.0643321	0.023313	-0.0410191	1.08586e+10	0.169742	0.759059	0.157802	0.184527	8.09894e+10	8.04323e+10	25.1176	1	1983-11-08	39	38	3.66356	3.63759	1	2.57538	2.527	0.001331	0.019177	0.626341	0.566435	3.14475e+10	3.18292e+10	24.1716	C3	-0.011993	0.088821	0.003575	3.9126e+09	0.0483101	5.053e+09	0.062823	25782	10.1574	GD
000055	C33	1996-04-15	2015-12-31	6.97892e+07	4.00953e+08	1.40572e+09	8.67628e+08	6.44809e+06	3.95518e+07	3.33571e+06	3.93226e+07	0.0445968	0.00328481	0.0478816	4.40685e+07	0.0923938	0.983918	0.566733	0.977859	4.46415e+09	3.66272e+09	22.2193	1	1994-04-20	21	20	3.04452	2.99573	0	1.75032	1.88963	0.015281	0.025306	0.701165	0.644927	2.55047e+09	1.93832e+09	21.6595	C3	0.31581	0.109122	-0.005573	-3.60115e+08	-0.0806683	-5.57894e+08	-0.152317	2327	7.75234	GD
000055	C33	1996-04-15	2016-12-31	2.67044e+07	1.09523e+09	2.34293e+09	1.27526e+09	4.26884e+07	3.45316e+07	6.44809e+06	3.95518e+07	1.35709	-0.187992	1.1691	2.50925e+07	1.59855	0.961023	1.29311	0.566733	6.78705e+09	4.46415e+09	22.6383	1	1994-04-20	22	21	3.09104	3.04452	0	1.61448	1.75032	0.096653	0.015281	0.660779	0.701165	4.20387e+09	2.55047e+09	22.1593	C3	0.648273	0.31581	0.197558	4.65717e+08	0.0686185	-3.60115e+08	-0.0806683	2349	7.76174	GD
000055	C33	1996-04-15	2017-12-31	3.17719e+07	1.1804e+09	1.92037e+09	9.46392e+08	3.97133e+07	6.11983e+07	4.26884e+07	3.45316e+07	-0.0936369	0.839319	0.745682	4.7679e+07	1.24995	0.966356	1.92618	1.29311	7.62542e+09	6.78705e+09	22.7548	1	1994-04-20	23	22	3.13549	3.09104	0	2.58711	1.61448	0.150949	0.096653	0.575245	0.660779	2.94747e+09	4.20387e+09	21.8042	C3	-0.298867	0.648273	0.429719	5.57833e+08	0.0731544	4.65717e+08	0.0686185	2150	7.67322	GD
000055	C33	1996-04-15	2018-12-31	7.94794e+07	1.38906e+09	1.92008e+09	1.03963e+09	1.29249e+08	2.35847e+07	3.97133e+07	6.11983e+07	1.12653	-0.473251	0.653275	0	1.62619	0.906952	0.29674	1.92618	1.06589e+10	7.62542e+09	23.0897	1	1994-04-20	24	23	3.17805	3.13549	0	3.49622	2.58711	0.210732	0.150949	0.512594	0.575245	3.04868e+09	2.94747e+09	21.838	C3	0.034338	-0.298867	0.633645	3.87103e+08	0.0363175	5.57833e+08	0.0731544	2206	7.69894	GD
000055	C33	1996-04-15	2019-12-31	181378500	1.20981e+09	1.95619e+09	1.19077e+09	5.77656e+07	6.27896e+07	1.29249e+08	2.35847e+07	-0.394111	0.216149	-0.177962	133190000	0.318481	0.952252	0.34618	0.29674	1.137e+10	1.06589e+10	23.1542	1	1994-04-20	25	24	3.21888	3.17805	0	3.78274	3.49622	0.030498	0.210732	0.53991	0.512594	3.00575e+09	3.04868e+09	21.8238	C3	-0.014082	0.034338	0.058817	-5.28483e+06	-0.000464806	3.87103e+08	0.0363175	2395	7.78114	GD
000055	C33	1996-04-15	2020-12-31	153438700	1.45984e+09	6.16195e+08	1.27943e+09	8.39423e+07	2.21089e+07	5.77656e+07	6.27896e+07	0.170601	-0.265126	-0.0945258	104694400	0.547074	0.942499	0.14409	0.34618	1.18669e+10	1.137e+10	23.197	1	1994-04-20	26	25	3.2581	3.21888	0	3.98311	3.78274	0.032172	0.030498	0.540957	0.53991	2.9793e+09	3.00575e+09	21.815	C3	-0.008801	-0.014082	0.075366	5.4871e+08	0.0462388	-5.28483e+06	-0.000464806	2245	7.71646	GD
000055	C33	1996-04-15	2021-12-31	1.91259e+08	1.28756e+09	5.56454e+08	1.34312e+09	1.13443e+08	8.35217e+06	8.39423e+07	2.21089e+07	0.154244	-0.0719272	0.0823168	1.5542e+08	0.593137	0.911893	0.0436694	0.14409	1.22613e+10	1.18669e+10	23.2297	1	1994-04-20	27	26	3.29584	3.2581	0	3.4464	3.98311	0.018497	0.032172	0.543997	0.540957	3.55772e+09	2.9793e+09	21.9924	C3	0.194149	-0.008801	0.031949	-6.34253e+07	-0.00517279	5.4871e+08	0.0462388	2959	7.99261	GD
000055	C33	1996-04-15	2022-12-31	2.83539e+08	1.23875e+09	8.32292e+08	1.71804e+09	1.31583e+08	2.43843e+07	1.13443e+08	8.35217e+06	0.0639768	0.0565429	0.12052	2.19475e+08	0.464073	0.893778	0.0859997	0.0436694	1.27452e+10	1.22613e+10	23.2684	1	1994-04-20	28	27	3.3322	3.29584	0	3.31304	3.4464	0.022452	0.018497	0.543327	0.543997	3.84698e+09	3.55772e+09	22.0706	C3	0.081302	0.194149	0.041601	2.21212e+08	0.0173565	-6.34253e+07	-0.00517279	2917	7.97831	GD
000060	C32	1997-01-23	2015-12-31	1.03165e+10	1.17084e+09	3.57782e+08	4.42063e+08	2.55168e+08	9.67986e+06	3.10226e+08	9.87264e+06	-0.00533683	-1.86869e-05	-0.00535552	0	0.0247339	0.782065	0.000938285	0.00119666	1.58828e+10	1.42158e+10	23.4885	1	1984-09-01	31	30	3.43399	3.4012	1	0.937709	0.578486	0.016415	0.038741	0.503239	0.540798	1.69379e+10	2.45741e+10	23.5528	C3	-0.310741	0.163673	0.031183	3.35016e+08	0.0210929	859415243	0.060455	7848	8.96801	GD
000060	C32	1997-01-23	2016-12-31	8.85342e+09	1.6892e+09	5.28372e+08	5.83052e+08	8.04373e+08	2.31068e+07	2.55168e+08	9.67986e+06	0.0620331	0.00151658	0.0635497	8.41143e+09	0.0908545	0.523814	0.00260993	0.000938285	1.69691e+10	1.58828e+10	23.5547	1	1984-09-01	32	31	3.46574	3.43399	1	1.12683	0.937709	0.020149	0.016415	0.515829	0.503239	1.50591e+10	1.69379e+10	23.4352	C3	-0.110923	-0.310741	0.0347	1.40637e+09	0.0828783	3.35016e+08	0.0210929	10120	9.22227	GD
000060	C32	1997-01-23	2017-12-31	1.11765e+10	2.33239e+09	4.89297e+08	6.92966e+08	1.1428e+09	2.17778e+07	8.04373e+08	2.31068e+07	0.0302805	-0.00011891	0.0301616	0	0.102251	0.510029	0.00194854	0.00260993	1.88688e+10	1.69691e+10	23.6608	1	1984-09-01	33	32	3.49651	3.46574	1	0.994846	1.12683	0.057955	0.020149	0.448532	0.515829	1.89666e+10	1.50591e+10	23.6659	C3	0.259476	-0.110923	0.042814	2.46924e+09	0.130864	1.40637e+09	0.0828783	9685	9.17833	GD
000060	C32	1997-01-23	2018-12-31	1.14518e+10	3.24975e+09	5.4953e+08	7.93994e+08	7.26321e+07	4.90821e+06	1.1428e+09	2.17778e+07	-0.0934498	-0.00147309	-0.0949229	0	0.00634241	0.97765	0.000428596	0.00194854	1.95063e+10	1.88688e+10	23.694	1	1984-09-01	34	33	3.52636	3.49651	1	0.977104	0.994846	0.04663	0.057955	0.450591	0.448532	1.99634e+10	1.89666e+10	23.7172	C3	0.052557	0.259476	0.061826	1.97177e+09	0.101084	2.46924e+09	0.130864	9855	9.19573	GD
000060	C32	1997-01-23	2019-12-31	13311925252	2.74632e+09	5.4309e+08	8.64284e+08	7.5935e+07	2.54053e+06	7.26321e+07	4.90821e+06	0.000248116	-0.000177861	7.02546e-05	12999231738	0.00570428	0.97235	0.000190846	0.000428596	2.03206e+10	1.95063e+10	23.7349	1	1984-09-01	35	34	3.55535	3.52636	1	0.891234	0.977104	0.042882	0.04663	0.440773	0.450591	2.28005e+10	1.99634e+10	23.85	C3	0.142116	0.052557	0.057154	2.22132e+09	0.109314	1.97177e+09	0.101084	9611	9.17066	GD
000060	C32	1997-01-23	2020-12-31	19154891100	1.68953e+09	6.15369e+08	1.14253e+09	8.20203e+08	1.13762e+08	7.5935e+07	2.54053e+06	0.0388552	0.00580641	0.0446617	18918217900	0.0428195	0.514538	0.00593904	0.000190846	2.43483e+10	2.03206e+10	23.9157	1	1984-09-01	36	35	3.58352	3.55535	1	0.805539	0.891234	0.045171	0.042882	0.47259	0.440773	3.02261e+10	2.28005e+10	24.132	C3	0.325677	0.142116	0.066438	1.60229e+09	0.0658068	2.22132e+09	0.109314	9835	9.1937	GD
000060	C32	1997-01-23	2021-12-31	2.57405e+10	1.78272e+09	5.87429e+08	1.04336e+09	8.10448e+08	1.88348e+08	8.20203e+08	1.13762e+08	-0.000378992	0.00289764	0.00251865	0	0.0314854	0.545386	0.0073172	0.00593904	27604131314	2.43483e+10	24.0412	1	1984-09-01	37	36	3.61092	3.58352	1	0.621026	0.805539	0.044237	0.045171	0.501386	0.47259	4.44492e+10	3.02261e+10	24.5176	C3	0.470556	0.325677	0.067917	1.76752e+09	0.0640309	1.60229e+09	0.0658068	9664	9.17616	GD
000060	C32	1997-01-23	2022-12-31	3.35911e+10	3.10317e+09	7.20938e+08	1.35214e+09	3.68623e+08	1.96408e+08	8.10448e+08	1.88348e+08	-0.013153	0.000239935	-0.0129131	3.33057e+10	0.0109738	0.881211	0.00584702	0.0073172	3.26522e+10	27604131314	24.2092	1	1984-09-01	38	37	3.63759	3.61092	1	0.590035	0.621026	0.037834	0.044237	0.531575	0.501386	5.53395e+10	4.44492e+10	24.7368	C3	0.245004	0.470556	0.059695	1.08079e+09	0.0331002	1.76752e+09	0.0640309	9743	9.1843	GD
000062	F51	1997-01-30	2017-12-31	4.53884e+09	1.16262e+09	1.71916e+09	4.09873e+08	2.06028e+08	1.4902e+09	9.5424e+07	7.0711e+08	0.0243683	0.17253	0.196899	4.26181e+09	0.0453921	0.82279	0.328321	0.23695	8.5655e+09	6.92265e+09	22.871	1	1994-01-19	23	22	3.13549	3.09104	0	1.03225	1.24854	0.05332	0.063531	0.477586	0.410328	8.29788e+09	5.5446e+09	22.8393	F	0.49657	1.72643	0.047829	4.30615e+08	0.0502732	-369334001	-0.0533516	1832	7.51316	GD
000062	F51	1997-01-30	2018-12-31	7.04494e+09	1.35922e+09	2.49929e+09	3.61293e+08	1.90735e+08	2.07101e+09	2.06028e+08	1.4902e+09	-0.00217074	0.0824441	0.0802734	6.38956e+09	0.027074	0.859673	0.293971	0.328321	1.03019e+10	8.5655e+09	23.0556	1	1994-01-19	24	23	3.17805	3.13549	0	0.873063	1.03225	0.074702	0.05332	0.500546	0.477586	1.17997e+10	8.29788e+09	23.1913	F	0.422016	0.49657	0.12933	-2.60078e+07	-0.00252456	4.30615e+08	0.0502732	1905	7.55224	GD
000062	F51	1997-01-30	2019-12-31	9222200000	1.66537e+09	3.22001e+09	8.59079e+08	3.21232e+08	1.87267e+09	1.90735e+08	2.07101e+09	0.0141503	-0.0215064	-0.00735609	8594157000	0.0348324	0.807111	0.203062	0.293971	1.13505e+10	1.03019e+10	23.1525	1	1994-01-19	25	24	3.21888	3.17805	0	0.790683	0.873063	0.063191	0.074702	0.496825	0.500546	1.43553e+10	1.17997e+10	23.3874	F	0.216579	0.422016	0.108789	6.94564e+08	0.0611925	-2.60078e+07	-0.00252456	1887	7.54274	GD
000062	F51	1997-01-30	2020-12-31	10230443800	1.84608e+09	4.04144e+09	6.87696e+08	3.42919e+08	2.65155e+09	3.21232e+08	1.87267e+09	0.00211983	0.0761335	0.0782534	9578332400	0.0335194	0.814245	0.259183	0.203062	1.2241e+10	1.13505e+10	23.2281	1	1994-01-19	26	25	3.2581	3.21888	0	0.749554	0.790683	0.058797	0.063191	0.50159	0.496825	1.6331e+10	1.43553e+10	23.5163	F	0.137629	0.216579	0.091326	-4.80618e+08	-0.0392631	6.94564e+08	0.0611925	1881	7.53956	GD
000062	F51	1997-01-30	2021-12-31	1.49529e+10	2.53772e+09	4.78432e+09	7.88232e+08	4.65239e+08	3.34039e+09	3.42919e+08	2.65155e+09	0.00818038	0.0460668	0.0542472	1.37248e+10	0.0311136	0.816671	0.223394	0.259183	1.57668e+10	1.2241e+10	23.4812	1	1994-01-19	27	26	3.29584	3.2581	0	0.6903	0.749554	0.066132	0.058797	0.568913	0.50159	2.28406e+10	1.6331e+10	23.8518	F	0.398604	0.137629	0.120125	-9.3159e+08	-0.0590853	-4.80618e+08	-0.0392631	2246	7.71691	GD
000062	F51	1997-01-30	2022-12-31	1.29111e+10	3.21587e+09	4.44307e+09	6.64637e+08	6.35005e+08	2.91079e+09	4.65239e+08	3.34039e+09	0.0131488	-0.0332736	-0.0201247	1.17136e+10	0.0491828	0.80254	0.225448	0.223394	1.63635e+10	1.57668e+10	23.5183	1	1994-01-19	28	27	3.3322	3.29584	0	0.683483	0.6903	0.065983	0.066132	0.52189	0.568913	2.39413e+10	2.28406e+10	23.8989	F	0.048191	0.398604	0.108527	2.27583e+09	0.13908	-9.3159e+08	-0.0590853	2510	7.82804	GD
000063	C39	1997-11-18	2014-12-31	28756200000	18115874000	25152963000	19244400000	16056220000	4120580000	11196011000	14308302000	0.169014	-0.354279	-0.185265	20948500000	0.558357	0.113693	0.143294	0.556271	106214196000	100079497000	25.3887	1	1997-11-11	17	16	2.83321	2.77259	0	1.3037	1.33025	0.025681	0.014325	0.752458	0.763931	81471275000	75233724000	25.1235	C3	0.082909	-0.106693	0.084125	2512635000	0.0236563	2574578000	0.0257253	75609	11.2333	GD
000063	C39	1997-11-18	2015-12-31	32257600000	28025009000	25251287000	22932866000	7779222000	13522278000	16056220000	4120580000	-0.256591	0.291457	0.0348662	23579300000	0.241159	0.722419	0.419197	0.143294	120893897000	106214196000	25.5182	1	1997-11-11	18	17	2.89037	2.83321	0	1.20669	1.3037	0.030938	0.025681	0.641433	0.752458	100186389000	81471275000	25.3303	C3	0.229714	0.082909	0.06649	7404665000	0.0612493	2512635000	0.0236563	84622	11.3459	GD
000065	E48	1998-06-05	2014-12-31	2.64692e+09	2.20744e+09	6.07093e+08	2.16837e+09	4.13168e+08	2.16202e+08	1.62678e+08	3.88217e+08	0.0946344	-0.0649866	0.0296478	2.48248e+09	0.156094	0.812829	0.0816805	0.163178	4.91798e+09	3.98252e+09	22.3162	1	1986-04-05	28	27	3.3322	3.29584	1	1.62626	1.34624	0.045613	0.049207	0.75983	0.757927	3.0241e+09	2.95826e+09	21.8299	E	0.022258	0.781699	0.208833	1.69967e+08	0.0345603	7.5797e+08	0.190324	287	5.65948	BJ
000065	E48	1998-06-05	2015-12-31	4.16069e+09	3.24087e+09	7.33221e+08	3.27442e+09	8.8554e+08	7.54312e+08	4.13168e+08	2.16202e+08	0.113532	0.129332	0.242864	3.87897e+09	0.212835	0.726759	0.181295	0.0816805	6.61755e+09	4.91798e+09	22.613	1	1986-04-05	29	28	3.3673	3.3322	1	1.54415	1.62626	0.034824	0.045613	0.672985	0.75983	4.28557e+09	3.0241e+09	22.1785	E	0.41714	0.022258	0.10662	3.79266e+08	0.0573122	1.69967e+08	0.0345603	347	5.84932	BJ
000065	E48	1998-06-05	2016-12-31	6.34168e+09	3.68849e+09	2.4192e+09	4990628783	8.50159e+08	2.37465e+09	8.8554e+08	7.54312e+08	-0.00557912	0.255506	0.249927	5.60915e+09	0.134059	0.76951	0.374451	0.181295	1.21482e+10	6.61755e+09	23.2204	1	1986-04-05	30	29	3.4012	3.3673	1	1.38647	1.54415	0.04349	0.034824	0.698646	0.672985	8.76192e+09	4.28557e+09	22.8937	E	1.04452	0.41714	0.151679	1.44062e+08	0.0118587	3.79266e+08	0.0573122	2030	7.61579	BJ
000065	E48	1998-06-05	2017-12-31	6.53898e+09	4.88635e+09	2.14752e+09	4.36073e+09	1.52434e+09	2.07317e+09	8.50159e+08	2.37465e+09	0.103102	-0.0461051	0.0569974	5.55035e+09	0.233116	0.68804	0.317048	0.374451	1.14646e+10	1.21482e+10	23.1625	1	1986-04-05	31	30	3.43399	3.4012	1	1.17827	1.38647	0.047378	0.04349	0.640241	0.698646	9.73003e+09	8.76192e+09	22.9985	E	0.11049	1.04452	0.132205	1.32288e+09	0.115388	1.44062e+08	0.0118587	2001	7.6014	BJ
000065	E48	1998-06-05	2018-12-31	8.12338e+09	4.40805e+09	2.37656e+09	4.4047e+09	2.23011e+09	2.17957e+09	1.52434e+09	2.07317e+09	0.0868814	0.0130981	0.0999795	6.99321e+09	0.27453	0.494082	0.268308	0.317048	1.1448e+10	1.14646e+10	23.1611	1	1986-04-05	32	31	3.46574	3.43399	1	1.14693	1.17827	0.053966	0.047378	0.597413	0.640241	9.98141e+09	9.73003e+09	23.024	E	0.025835	0.11049	0.137257	1.82382e+08	0.0159314	1.32288e+09	0.115388	1921	7.5606	BJ
000065	E48	1998-06-05	2019-12-31	8470235200	3.14886e+09	4.32325e+09	5.75642e+09	1.78714e+09	4.10138e+09	2.23011e+09	2.17957e+09	-0.0522979	0.226889	0.174592	7075107516	0.21099	0.432448	0.484211	0.268308	1.47461e+10	1.1448e+10	23.4142	1	1986-04-05	33	32	3.49651	3.46574	1	1.33326	1.14693	0.050153	0.053966	0.630137	0.597413	1.10602e+10	9.98141e+09	23.1266	E	0.108077	0.025835	0.139756	-1.57851e+09	-0.107046	1.82382e+08	0.0159314	1710	7.44425	BJ
000065	E48	1998-06-05	2020-12-31	8419354500	4.93999e+09	3.15348e+09	4.01152e+09	2.27262e+09	3.57496e+09	1.78714e+09	4.10138e+09	0.0576629	-0.0625252	-0.00486231	7306208500	0.269928	0.539954	0.424612	0.484211	1.80814e+10	1.47461e+10	23.6181	1	1986-04-05	34	33	3.52636	3.49651	1	1.40704	1.33326	0.043367	0.050153	0.655597	0.630137	1.28507e+10	1.10602e+10	23.2767	E	0.161886	0.108077	0.128525	-1.27368e+09	-0.0704415	-1.57851e+09	-0.107046	1917	7.55852	BJ
000065	E48	1998-06-05	2021-12-31	7.21505e+09	3.74706e+09	3.79901e+09	5.51959e+09	1.39566e+09	3.13487e+09	2.27262e+09	3.57496e+09	-0.121546	-0.0609958	-0.182542	6.22983e+09	0.193438	0.627531	0.43449	0.424612	1.93438e+10	1.80814e+10	23.6856	1	1986-04-05	35	34	3.55535	3.52636	1	1.48228	1.40704	0.035001	0.043367	0.6463	0.655597	1.305e+10	1.28507e+10	23.2921	E	0.015513	0.161886	0.10121	1.49743e+09	0.0774115	-1.27368e+09	-0.0704415	1911	7.55538	BJ
000065	E48	1998-06-05	2022-12-31	7.60328e+09	4.98095e+09	3.6312e+09	4.50624e+09	1.82111e+09	2770024035	1.39566e+09	3.13487e+09	0.0559562	-0.0479851	0.00797104	6.5076e+09	0.239517	0.634384	0.364319	0.43449	2.20805e+10	1.93438e+10	23.818	1	1986-04-05	36	35	3.58352	3.55535	1	1.64372	1.48228	0.036383	0.035001	0.612401	0.6463	1.34333e+10	1.305e+10	23.321	E	0.029369	0.015513	0.094614	7.38035e+08	0.0334248	1.49743e+09	0.0774115	1922	7.56112	BJ
000066	C39	1997-06-26	2015-12-31	3.70386e+10	3.68746e+09	1.13101e+10	1.40743e+10	1.22399e+09	8.5151e+09	1.37906e+09	0	-0.00418672	0.229898	0.225711	3.34529e+10	0.0330462	0.668068	0.229898	0	3.94561e+10	4.05517e+10	24.3985	1	1997-06-19	18	17	2.89037	2.83321	1	0.540969	0.525245	-0.004937	-0.008379	0.779422	0.791154	7.29359e+10	7.72054e+10	25.0128	C3	-0.055301	-0.00839	-0.021894	1.68741e+09	0.0427669	2.60362e+09	0.0642049	38711	10.5639	GD
000066	C39	1997-06-26	2016-12-31	3.52241e+10	3.97688e+08	6.57297e+08	5.84821e+08	1.1753e+08	3.70324e+08	1.22399e+09	8.5151e+09	-0.0314119	-0.231227	-0.262639	3.19051e+10	0.00333663	0.704467	0.0105134	0.229898	4.08609e+10	3.94561e+10	24.4334	1	1997-06-19	19	18	2.94444	2.89037	1	0.591089	0.540969	0.005253	-0.004937	0.767378	0.779422	6.91282e+10	7.29359e+10	24.9592	C3	-0.052206	-0.055301	0.023102	2.07458e+09	0.0507719	1.68741e+09	0.0427669	36288	10.4992	GD
000066	C39	1997-06-26	2017-12-31	1.9441e+09	3.00243e+09	2.17167e+09	1.71649e+09	5.13476e+07	4.57823e+08	1.1753e+08	3.70324e+08	-0.0340428	0.0450075	0.0109647	1.59201e+09	0.026412	0.982898	0.235494	0.0105134	1.52016e+10	4.08609e+10	23.4447	1	1997-06-19	20	19	2.99573	2.94444	1	1.59902	0.591089	0.04579	0.005253	0.502777	0.767378	9.50684e+09	6.91282e+10	22.9753	C3	-0.862475	-0.052206	0.073793	-4.02661e+08	-0.0264881	2.07458e+09	0.0507719	13829	9.53452	GD
000066	C39	1997-06-26	2018-12-31	1.60835e+09	3.37639e+09	2.96722e+09	2.1473e+09	8.78992e+07	5.69656e+08	5.13476e+07	4.57823e+08	0.0227262	0.0695328	0.0922589	1.37458e+09	0.0546518	0.973967	0.354187	0.235494	1.60022e+10	1.52016e+10	23.496	1	1997-06-19	21	20	3.04452	2.99573	1	1.59871	1.59902	0.066014	0.04579	0.584406	0.502777	1.00095e+10	9.50684e+09	23.0268	C3	0.052872	-0.862475	0.158435	4.486e+07	0.00280336	-4.02661e+08	-0.0264881	13846	9.53575	GD
000066	C39	1997-06-26	2019-12-31	1900581400	3.97928e+09	3.01241e+09	2.8619e+09	2.00293e+08	0	8.78992e+07	5.69656e+08	0.0591367	-0.299727	-0.240591	0	0.105385	0.949666	0	0.354187	2.16707e+10	1.60022e+10	23.7992	1	1997-06-19	22	21	3.09104	3.04452	1	1.99845	1.59871	0.053799	0.066014	0.600809	0.584406	1.08438e+10	1.00095e+10	23.1069	C3	0.083351	0.052872	0.11772	1.09154e+08	0.00503693	4.486e+07	0.00280336	13571	9.51569	GD
000066	C39	1997-06-26	2020-12-31	2595544200	4.70616e+09	3.71014e+09	3.68223e+09	5.71902e+08	6.16752e+08	2.00293e+08	0	0.143172	0.23762	0.380792	0	0.22034	0.878478	0.23762	0	2.75303e+10	2.16707e+10	24.0386	1	1997-06-19	23	22	3.13549	3.09104	1	1.90572	1.99845	0.035401	0.053799	0.660481	0.600809	1.44461e+10	1.08438e+10	23.3937	C3	0.3322	0.083351	0.083627	1.67245e+08	0.00607496	1.09154e+08	0.00503693	15410	9.64277	GD
000066	C39	1997-06-26	2021-12-31	3.91725e+09	3.87812e+09	4.74553e+09	5.39641e+09	1.94049e+08	7.03231e+08	5.71902e+08	6.16752e+08	-0.0964588	0.0220764	-0.0743823	0	0.0495372	0.949963	0.179522	0.23762	3.27107e+10	2.75303e+10	24.211	1	1997-06-19	24	23	3.17805	3.13549	1	1.83867	1.90572	0.020864	0.035401	0.670954	0.660481	1.77904e+10	1.44461e+10	23.6019	C3	0.231505	0.3322	0.053203	-2.88869e+08	-0.00883101	1.67245e+08	0.00607496	16838	9.73139	GD
000066	C39	1997-06-26	2022-12-31	2.37015e+09	4.49892e+09	4.75919e+09	3.83495e+09	2.42723e+08	0	1.94049e+08	7.03231e+08	0.0205362	-0.296703	-0.276167	0	0.102408	0.946049	0	0.179522	3.38715e+10	3.27107e+10	24.2458	1	1997-06-19	25	24	3.21888	3.17805	1	2.41468	1.83867	0.00668	0.020864	0.561631	0.670954	1.40273e+10	1.77904e+10	23.3643	C3	-0.211524	0.231505	0.013909	-4.01639e+08	-0.0118577	-2.88869e+08	-0.00883101	15905	9.67439	GD
000070	C38	2000-05-11	2015-12-31	1.50257e+08	5.09675e+08	9.89408e+08	9.47778e+08	1.47357e+06	3.08664e+07	239119	4.55534e+07	0.00821563	-0.0977465	-0.0895308	1.22852e+08	0.00980703	0.997109	0.205425	0.339374	3.96462e+09	2.60814e+09	22.1007	1	1999-07-29	16	15	2.77259	2.70805	1	1.61834	1.36319	-0.071878	0.02715	0.64449	0.51634	2.4498e+09	1.91325e+09	21.6193	C3	0.280434	0.217122	-0.172772	1.78889e+08	0.0451214	1.43097e+08	0.0548656	3380	8.12563	GD
000070	C38	2000-05-11	2016-12-31	2.20571e+08	6.10689e+08	1.28211e+09	1.13013e+09	8.30855e+07	0	1.47357e+06	3.08664e+07	0.370003	-0.139939	0.230065	1.57615e+08	0.376684	0.863948	0	0.205425	4.76645e+09	3.96462e+09	22.2849	1	1999-07-29	17	16	2.83321	2.77259	1	1.0334	1.61834	0.028812	-0.071878	0.6724	0.64449	4.61242e+09	2.4498e+09	22.252	C3	0.882775	0.280434	0.078623	3.00472e+08	0.063039	1.78889e+08	0.0451214	4442	8.39886	GD
000070	C38	2000-05-11	2017-12-31	3.89753e+08	8.50745e+08	1.93917e+09	1.7765e+09	1.06913e+07	1.69568e+08	8.30855e+07	0	-0.185744	0.435065	0.249321	2.97976e+08	0.0274311	0.987433	0.435065	0	5.85309e+09	4.76645e+09	22.4902	1	1999-07-29	18	17	2.89037	2.83321	1	1.06943	1.0334	0.041229	0.028812	0.688177	0.6724	5.47307e+09	4.61242e+09	22.4231	C3	0.186595	0.882775	0.136173	2.52936e+08	0.0432141	3.00472e+08	0.063039	4916	8.50025	GD
000070	C38	2000-05-11	2018-12-31	4.97988e+08	9.59223e+08	2.32436e+09	1.38825e+09	2.85837e+07	1.16372e+08	1.06913e+07	1.69568e+08	0.0359292	-0.106821	-0.0708922	4.15903e+08	0.0573983	0.970201	0.233684	0.435065	7.21936e+09	5.85309e+09	22.7	1	1999-07-29	19	18	2.94444	2.89037	1	1.26522	1.06943	0.04177	0.041229	0.694881	0.688177	5.706e+09	5.47307e+09	22.4648	C3	0.042559	0.186595	0.141668	-8.11352e+07	-0.0112386	2.52936e+08	0.0432141	4179	8.33783	GD
000070	C38	2000-05-11	2019-12-31	531486400	8.34674e+08	1.96105e+09	9.4466e+08	5.38653e+07	1.66593e+08	2.85837e+07	1.16372e+08	0.0475678	0.0944921	0.14206	435436600	0.101348	0.935465	0.313448	0.233684	7.08978e+09	7.21936e+09	22.6819	1	1999-07-29	20	19	2.99573	2.94444	1	1.63798	1.26522	0.05181	0.04177	0.5931	0.694881	4.32836e+09	5.706e+09	22.1885	C3	-0.241438	0.042559	0.120868	-2.54984e+08	-0.035965	-8.11352e+07	-0.0112386	3615	8.19285	GD
000070	C38	2000-05-11	2020-12-31	520659700	3.0055e+09	1.64354e+09	1.14287e+09	2.55952e+07	1.28375e+07	5.38653e+07	1.66593e+08	-0.0542968	-0.295309	-0.349606	373844300	0.0491591	0.991484	0.0246562	0.313448	1.00856e+10	7.08978e+09	23.0344	1	1999-07-29	21	20	3.04452	2.99573	1	2.13569	1.63798	0.005782	0.05181	0.705036	0.5931	4.72243e+09	4.32836e+09	22.2756	C3	0.091044	-0.241438	0.019993	6.4752e+07	0.00642022	-2.54984e+08	-0.035965	2877	7.9645	GD
000070	C38	2000-05-11	2021-12-31	9.90809e+08	1.81805e+09	2.06544e+09	4.7936e+08	3.44044e+07	3.87556e+08	2.55952e+07	1.28375e+07	0.008891	0.378194	0.387085	3.89826e+08	0.0347236	0.981076	0.391151	0.0246562	8.32383e+09	1.00856e+10	22.8424	1	1999-07-29	22	21	3.09104	3.04452	1	1.81314	2.13569	-0.072345	0.005782	0.697191	0.705036	4.59084e+09	4.72243e+09	22.2473	C3	-0.027865	0.091044	-0.19284	-5.77731e+08	-0.0694069	6.4752e+07	0.00642022	2773	7.92769	GD
000070	C38	2000-05-11	2022-12-31	7.49814e+08	6.59699e+08	2.35955e+09	1.1217e+09	1.42511e+08	2.68193e+08	3.44044e+07	3.87556e+08	0.144177	-0.159189	-0.015012	5.81249e+08	0.190061	0.783976	0.35768	0.391151	7.87302e+09	8.32383e+09	22.7867	1	1999-07-29	23	22	3.13549	3.09104	1	1.87828	1.81314	0.006847	-0.072345	0.699494	0.697191	4.19161e+09	4.59084e+09	22.1564	C3	-0.086962	-0.027865	0.023315	1.25782e+08	0.0159763	-5.77731e+08	-0.0694069	3059	8.02584	GD
000150	Q83	2000-08-07	2017-12-31	10184188	4.61936e+08	8.52936e+08	3.73014e+08	0	0	0	0	0	0	0	8.03444e+06	0	1	0	0	7.62029e+09	7.19999e+09	22.7541	1	1993-02-19	24	23	3.17805	3.13549	0	3.60098	5.55358	0.024188	0.103158	0.68845	0.65133	2.11617e+09	1.29646e+09	21.4729	Q	0.632274	0.257199	0.062444	4.29826e+07	0.00564056	-5.65856e+08	-0.0785913	18022	9.79935	GD
000151	F51	2000-09-06	2016-12-31	1.74693e+09	1.28655e+09	3.7107e+07	3.4524e+08	8.44644e+08	4.10017e+07	6.13064e+08	6.05856e+07	0.132564	-0.0112105	0.121353	1.55936e+09	0.483502	0.343483	0.0234707	0.0505509	2.06873e+09	2.41567e+09	21.4502	0	1999-03-01	17	16	2.83321	2.77259	1	1.17052	1.99241	0.048767	0.055603	0.517535	0.579701	1.76736e+09	1.21243e+09	21.2928	F	0.457696	-0.52228	0.012263	-3.50478e+08	-0.169417	-4.50875e+08	-0.186646	405	6.00389	BJ
000151	F51	2000-09-06	2017-12-31	2.19695e+09	1.22437e+09	8.96155e+07	6.21714e+08	1.01165e+09	1.10977e+08	8.44644e+08	4.10017e+07	0.0760182	0.0318508	0.107869	1.91128e+09	0.46048	0.173737	0.0505138	0.0234707	2.1568e+09	2.06873e+09	21.4919	0	1999-03-01	18	17	2.89037	2.83321	1	0.967782	1.17052	0.041003	0.048767	0.54077	0.517535	2.2286e+09	1.76736e+09	21.5246	F	0.260975	0.457696	0.014796	1.08497e+08	0.0503046	-3.50478e+08	-0.169417	393	5.97381	BJ
000151	F51	2000-09-06	2018-12-31	1.2403e+09	7.64374e+08	5.64568e+07	8.01708e+08	4.96261e+08	6.4818e+07	1.01165e+09	1.10977e+08	-0.415538	-0.0372156	-0.452754	1.05761e+09	0.400114	0.350762	0.0522601	0.0505138	2.15761e+09	2.1568e+09	21.4923	0	1999-03-01	19	18	2.94444	2.89037	1	1.69793	0.967782	0.038664	0.041003	0.536344	0.54077	1.27073e+09	2.2286e+09	20.9629	F	-0.429808	0.260975	0.024817	-4.59646e+08	-0.213035	1.08497e+08	0.0503046	384	5.95064	BJ
000151	F51	2000-09-06	2019-12-31	854899000	6.30348e+08	4.51488e+07	6.48193e+08	2.09162e+08	6.60798e+07	4.96261e+08	6.4818e+07	-0.335828	0.00147596	-0.334352	771804700	0.244663	0.66818	0.0772955	0.0522601	2.39255e+09	2.15761e+09	21.5956	0	1999-03-01	20	19	2.99573	2.94444	1	2.02141	1.69793	0.003658	0.038664	0.60374	0.536344	1.1836e+09	1.27073e+09	20.8918	F	-0.068564	-0.429808	0.002996	-5.26157e+08	-0.219915	-4.59646e+08	-0.213035	352	5.86363	BJ
000151	F51	2000-09-06	2020-12-31	711606200	4.75022e+08	2.67694e+07	3.97021e+08	3.93052e+08	6.11747e+07	2.09162e+08	6.60798e+07	0.258416	-0.00689312	0.251523	710290100	0.552345	0.17256	0.085967	0.0772955	1.80495e+09	2.39255e+09	21.3138	0	1999-03-01	21	20	3.04452	2.99573	1	2.31153	2.02141	-0.16106	0.003658	0.64677	0.60374	7.80847e+08	1.1836e+09	20.4759	F	-0.340279	-0.068564	-0.313169	2.55396e+07	0.0141497	-5.26157e+08	-0.219915	327	5.78996	BJ
000151	F51	2000-09-06	2021-12-31	1.78248e+09	1.12038e+09	3.8601e+08	6.33287e+08	8.12267e+08	3.47088e+08	3.93052e+08	6.11747e+07	0.235186	0.160401	0.395587	1.56748e+09	0.455694	0.27501	0.194721	0.085967	3.67315e+09	1.80495e+09	22.0243	1	1999-03-01	22	21	3.09104	3.04452	1	1.70084	2.31153	0.017666	-0.16106	0.608654	0.64677	2.15961e+09	7.80847e+08	21.4932	F	1.76573	-0.340279	0.047276	-1.72471e+07	-0.00469545	2.55396e+07	0.0141497	1154	7.05099	BJ
000151	F51	2000-09-06	2022-12-31	3.90589e+09	1.13361e+09	8.57232e+08	1.32238e+09	5.36722e+08	1.01006e+09	8.12267e+08	3.47088e+08	-0.0705458	0.169736	0.0991897	3.7251e+09	0.137413	0.526538	0.258598	0.194721	4.5497e+09	3.67315e+09	22.2383	1	1999-03-01	23	22	3.13549	3.09104	1	1.07761	1.70084	-0.103121	0.017666	0.732907	0.608654	4.22202e+09	2.15961e+09	22.1636	F	0.954988	1.76573	-0.278543	1.03103e+08	0.0226614	-1.72471e+07	-0.00469545	1149	7.04665	BJ
000157	C35	2000-10-12	2015-12-31	2.55455e+09	1.35354e+10	2.97445e+10	6.39306e+09	5.88993e+08	1.18839e+09	1.69963e+09	1.70607e+09	-0.434768	-0.202652	-0.63742	2.02481e+09	0.230567	0.956485	0.465206	0.589318	9.3723e+10	9.3758e+10	25.2636	1	1999-08-31	16	15	2.77259	2.70805	0	4.51604	3.62683	0.000973	0.006697	0.566712	0.56006	2.07533e+10	2.58512e+10	23.756	C3	-0.1972	-0.329268	-0.025403	-3.3345e+09	-0.0355782	-7.69013e+09	-0.0820211	19141	9.85959	HNS
000157	C35	2000-10-12	2016-12-31	2.16442e+09	8.19369e+09	3.01163e+10	6.58953e+09	1.94563e+09	1.39275e+09	5.88993e+08	1.18839e+09	0.626791	0.0944167	0.721208	1.79166e+09	0.898916	0.762545	0.643473	0.465206	8.9141e+10	9.3723e+10	25.2135	1	1999-08-31	17	16	2.83321	2.77259	0	4.45204	4.51604	-0.01015	0.000973	0.576009	0.566712	2.00225e+10	2.07533e+10	23.7201	C3	-0.035215	-0.1972	-0.051555	2.16856e+09	0.0243273	-3.3345e+09	-0.0355782	15154	9.62602	HNS
000157	C35	2000-10-12	2017-12-31	2.36511e+09	8.25592e+09	2.16313e+10	5.72829e+09	1.42531e+09	9.00095e+08	1.94563e+09	1.39275e+09	-0.22	-0.2083	-0.4283	1.9798e+09	0.602639	0.827359	0.380572	0.643473	8.31491e+10	8.9141e+10	25.1439	1	1999-08-31	18	17	2.89037	2.83321	0	3.57279	4.45204	0.015009	-0.01015	0.540256	0.576009	2.32729e+10	2.00225e+10	23.8706	C3	0.162336	-0.035215	-0.008065	2.85109e+09	0.0342889	2.16856e+09	0.0243273	13461	9.50755	HNS
000157	C35	2000-10-12	2018-12-31	3.59049e+09	1.0068e+10	2.29442e+10	7.00896e+09	1.21675e+09	1.00207e+09	1.42531e+09	9.00095e+08	-0.0580864	0.0284025	-0.0296839	3.09988e+09	0.338882	0.879147	0.279091	0.380572	9.34567e+10	8.31491e+10	25.2608	1	1999-08-31	19	18	2.94444	2.89037	0	3.25672	3.57279	0.020936	0.015009	0.585172	0.540256	2.86965e+10	2.32729e+10	24.08	C3	0.233046	0.162336	0.000116	5.06412e+09	0.0541868	2.85109e+09	0.0342889	15121	9.62384	HNS
000157	C35	2000-10-12	2019-12-31	3568994000	6.57222e+09	2.5404e+10	9.30071e+09	1.25547e+09	1.24838e+09	1.21675e+09	1.00207e+09	0.0108498	0.0690131	0.0798629	2990257800	0.351772	0.808973	0.349785	0.279091	9.2068e+10	9.34567e+10	25.2458	1	1999-08-31	20	19	2.99573	2.94444	0	2.12592	3.25672	0.046434	0.020936	0.570609	0.585172	4.33074e+10	2.86965e+10	24.4916	C3	0.50915	0.233046	0.121252	6.21935e+09	0.0675517	5.06412e+09	0.0541868	19016	9.85304	HNS
000157	C35	2000-10-12	2020-12-31	3832420000	1.24835e+10	3.27154e+10	1.36633e+10	1.33768e+09	1.24519e+09	1.25547e+09	1.24838e+09	0.0214512	-0.000832213	0.020619	3242306400	0.349044	0.892844	0.32491	0.349785	1.16275e+11	9.2068e+10	25.4792	1	1999-08-31	21	20	3.04452	2.99573	0	1.78585	2.12592	0.063257	0.046434	0.588158	0.570609	6.51089e+10	4.33074e+10	24.8993	C3	0.503414	0.50915	0.07037	7.42175e+09	0.0638293	6.21935e+09	0.0675517	23528	10.0659	HNS
000157	C35	2000-10-12	2021-12-31	5.78899e+09	1.5167e+10	4.30267e+10	1.47088e+10	1.9307e+09	1.68543e+09	1.33768e+09	1.24519e+09	0.10244	0.0760469	0.178486	4.42939e+09	0.333513	0.872703	0.291143	0.32491	1.22018e+11	1.16275e+11	25.5274	1	1999-08-31	22	21	3.09104	3.04452	0	1.81762	1.78585	0.052337	0.063257	0.522225	0.588158	6.71306e+10	6.51089e+10	24.9299	C3	0.031051	0.503414	0.065994	2.62473e+09	0.0215109	7.42175e+09	0.0638293	26036	10.1672	HNS
000157	C35	2000-10-12	2022-12-31	9.99181e+09	1.54985e+10	2.79153e+10	1.30747e+10	4.87933e+08	5.23387e+09	1.9307e+09	1.68543e+09	-0.144395	0.355135	0.21074	7.79197e+09	0.0488333	0.968517	0.523816	0.291143	1.23553e+11	1.22018e+11	25.5399	1	1999-08-31	23	22	3.13549	3.09104	0	2.96778	1.81762	0.019301	0.052337	0.53886	0.522225	4.16315e+10	6.71306e+10	24.4521	C3	-0.379843	0.031051	-0.006839	2.42463e+09	0.0196242	2.62473e+09	0.0215109	25283	10.1379	HNS
000158	I65	2000-07-24	2015-12-31	1.63527e+09	1.11988e+09	1.27012e+09	7.71076e+08	5.11068e+07	4.16418e+07	1.36609e+07	6.66614e+07	0.0228989	-0.0153	0.00759889	1.38771e+09	0.0312527	0.954364	0.0254647	0.0403911	1.09419e+10	5.55316e+09	23.1159	1	1998-12-29	17	16	2.83321	2.77259	1	1.22915	0.845421	0.022731	0.004369	0.503495	0.554528	8.90194e+09	6.56852e+09	22.9095	I	0.355242	0.121406	0.037798	-4.89099e+08	-0.0446998	1.19396e+08	0.0215005	5782	8.6625	HB
000158	I65	2000-07-24	2016-12-31	1.56685e+08	2.02018e+09	1.87124e+09	9.15035e+08	1.6584e+06	5.03985e+07	5.11068e+07	4.16418e+07	-0.315592	0.0558879	-0.259704	9.22967e+06	0.0105843	0.999179	0.321656	0.0254647	1.28042e+10	1.09419e+10	23.273	1	1998-12-29	18	17	2.89037	2.83321	1	1.16674	1.22915	0.0271	0.022731	0.551411	0.503495	1.09743e+10	8.90194e+09	23.1188	I	0.232802	0.355242	0.049461	4.36577e+08	0.0340964	-4.89099e+08	-0.0446998	5911	8.68457	HB
000158	I65	2000-07-24	2017-12-31	2.08418e+08	1.52202e+09	2.32307e+09	1.01632e+09	4.27779e+06	5.70782e+07	1.6584e+06	5.03985e+07	0.0125679	0.0320493	0.0446172	2.0476e+08	0.020525	0.997189	0.273863	0.321656	1.27892e+10	1.28042e+10	23.2719	1	1998-12-29	19	18	2.94444	2.89037	1	1.13637	1.16674	0.027761	0.0271	0.52987	0.551411	1.12545e+10	1.09743e+10	23.144	I	0.025527	0.232802	0.047454	3.82788e+08	0.0299305	4.36577e+08	0.0340964	5054	8.52794	HB
000158	I65	2000-07-24	2018-12-31	4.22685e+07	2.0171e+09	2.51962e+09	1.68002e+09	1.665e+06	2.60438e+07	4.27779e+06	5.70782e+07	-0.061814	-0.734219	-0.796033	0	0.039391	0.999175	0.616152	0.273863	1.41427e+10	1.27892e+10	23.3725	1	1998-12-29	20	19	2.99573	2.94444	1	1.46464	1.13637	0.012935	0.027761	0.569219	0.52987	9.65611e+09	1.12545e+10	22.9909	I	-0.14202	0.025527	0.030956	8.6771e+08	0.0613537	3.82788e+08	0.0299305	5092	8.53543	HB
000159	F51	2000-09-26	2018-12-31	1.12341e+07	2.34215e+08	3.15504e+07	9.4923e+07	7.3754e+07	0	0	0	6.56519	0	6.56519	1.0054e+07	6.56519	0.685102	0	0	2.74006e+09	3.03787e+09	21.7312	0	1999-03-28	19	18	2.94444	2.89037	0	4.97646	8.55244	0.018187	-0.023415	0.218467	0.310459	5.50605e+08	3.55205e+08	20.1265	F	0.550106	-0.321095	0.016808	-9.14473e+06	-0.00333741	-2.95643e+07	-0.00973192	315	5.75257	XJ
000159	F51	2000-09-26	2019-12-31	17733500	1.41002e+08	1.46949e+07	5.71418e+07	2.36794e+07	0	7.3754e+07	0	-2.82373	0	-2.82373	17350300	1.33529	0.832063	0	0	2.81708e+09	2.74006e+09	21.759	0	1999-03-28	20	19	2.99573	2.94444	0	6.54534	4.97646	0.009251	0.018187	0.224618	0.218467	4.30394e+08	5.50605e+08	19.8802	F	-0.218325	0.550106	0.007587	-9.44051e+07	-0.0335117	-9.14473e+06	-0.00333741	295	5.68698	XJ
000159	F51	2000-09-26	2022-12-31	26689.8	1.354e+08	2.49255e+08	9.52092e+07	1.03833e+07	777.69	9.41955e+06	0	36.109	0.0291381	36.1381	0	389.036	0.923314	0.0291381	0	3.07754e+09	3.68903e+09	21.8474	0	1999-03-28	23	22	3.13549	3.09104	0	1.90984	3.29625	0.102168	0.006855	0.151369	0.386334	1.61141e+09	1.11916e+09	21.2004	F	0.439843	1.02866	0.13687	-3.26152e+08	-0.105978	1.07268e+07	0.00290775	632	6.44889	XJ
000301	C28	2000-05-29	2019-12-31	2024697300	5.31151e+09	2.54452e+08	2.26559e+09	3.91665e+08	1.3234e+08	4.01839e+08	1.3418e+08	-0.00502489	-0.000909063	-0.00593395	1637614900	0.193444	0.926261	0.0653628	0.0747584	3.50423e+10	2.18692e+10	24.2798	1	1998-07-16	21	20	3.04452	2.99573	0	1.40801	1.18595	0.046006	0.038712	0.563384	0.407513	2.48878e+10	1.84402e+10	23.9376	C2	0.349646	15.5826	0.063269	5.21512e+09	0.148824	1.38794e+09	0.0634654	15931	9.67602	JS
000301	C28	2000-05-29	2020-12-31	1721454500	1.51474e+10	2.13094e+08	3.48874e+09	1.0236e+09	1.41136e+08	3.91665e+08	1.3234e+08	0.367093	0.0051094	0.372202	1564650200	0.594612	0.932424	0.0819862	0.0653628	6.29336e+10	3.50423e+10	24.8653	1	1998-07-16	22	21	3.09104	3.04452	0	2.76303	1.40801	0.004969	0.046006	0.64172	0.563384	2.2777e+10	2.48878e+10	23.849	C2	-0.084811	0.349646	-0.020402	2.06134e+09	0.0327543	5.21512e+09	0.148824	18597	9.83076	JS
000301	C28	2000-05-29	2021-12-31	9.61761e+09	1.33985e+10	5.31098e+08	1.26962e+10	1.13959e+09	6.67133e+08	1.0236e+09	1.41136e+08	0.0120605	0.0546911	0.0667516	4.16284e+09	0.11849	0.914946	0.0693658	0.0819862	1.32003e+11	6.29336e+10	25.6061	1	1998-07-16	23	22	3.13549	3.09104	0	2.55215	2.76303	0.038531	0.004969	0.777216	0.64172	5.17222e+10	2.2777e+10	24.6692	C2	1.27081	-0.084811	0.145975	5.33371e+09	0.0404061	2.06134e+09	0.0327543	24458	10.1047	JS
000301	C28	2000-05-29	2022-12-31	9.78887e+09	1.22436e+10	6.94577e+08	1.3169e+10	5.70182e+09	5.46389e+08	1.13959e+09	6.67133e+08	0.466063	-0.0123348	0.453728	9165334979	0.58248	0.534303	0.0558174	0.0693658	1.66512e+11	1.32003e+11	25.8383	1	1998-07-16	24	23	3.17805	3.13549	0	2.60899	2.55215	0.003259	0.038531	0.785616	0.777216	6.38223e+10	5.17222e+10	24.8794	C2	0.233945	1.27081	-0.011554	1.39076e+09	0.00835232	5.33371e+09	0.0404061	27441	10.2198	JS
000333	C38	2013-09-18	2015-12-31	49417336000	11861977000	10371718000	17448684000	0	0	2.01661e+06	6913931	-4.08077e-05	-0.000139909	-0.000180717	39415872000	0	1	0	0.000138876	128841935000	120292088160	25.5819	1	2000-04-07	15	14	2.70805	2.63906	0	0.930662	0.849112	0.105747	0.096817	0.565113	0.61983	138441226000	141668175160	25.6537	C3	-0.022778	0.171053	0.178939	26764254000	0.207729	24788511130	0.206069	93299	11.4436	GD
000333	C38	2013-09-18	2016-12-31	64011810000	17196070000	13454511000	25356960000	0	0	0	0	0	0	0	48131794000	0	1	0	0	170600711000	128841935000	25.8626	1	2000-04-07	16	15	2.77259	2.70805	0	1.07266	0.930662	0.092977	0.105747	0.595683	0.565113	159044041000	138441226000	25.7924	C3	0.14882	-0.022778	0.157841	26695009000	0.156477	26764254000	0.207729	96418	11.4764	GD
000333	C38	2013-09-18	2017-12-31	103956032000	48274200000	17528717000	35144777000	0	0	0	0	0	0	0	83028492000	0	1	0	0	248106858000	170600711000	26.2371	1	2000-04-07	17	16	2.83321	2.77259	0	1.03072	1.07266	0.075013	0.092977	0.665768	0.595683	240712301000	159044041000	26.2069	C3	0.513495	0.14882	0.148751	24442623000	0.0985165	26695009000	0.156477	101826	11.531	GD
000333	C38	2013-09-18	2018-12-31	110407509000	27888280000	19390174000	36901626000	0	0	0	0	0	0	0	84478436000	0	1	0	0	263701148000	248106858000	26.2981	1	2000-04-07	18	17	2.89037	2.83321	0	1.01554	1.03072	0.082102	0.075013	0.649397	0.665768	259664820000	240712301000	26.2827	C3	0.078735	0.513495	0.163061	27861080000	0.105654	24442623000	0.0985165	114765	11.6506	GD
000333	C38	2013-09-18	2019-12-31	116783704000	70916841000	18663819000	42535777000	0	0	0	0	0	0	0	87046399000	0	1	0	0	301955419000	263701148000	26.4335	1	2000-04-07	19	18	2.94444	2.89037	0	1.08533	1.01554	0.083712	0.082102	0.644	0.649397	278216017000	259664820000	26.3517	C3	0.071443	0.078735	0.151242	38590404000	0.127802	27861080000	0.105654	134897	11.8123	GD
000333	C38	2013-09-18	2020-12-31	121081408000	81210482000	22978363000	53930261000	9668228000	15651333000	0	0	0.079849	0.129263	0.209112	90267703000	0.079849	0.880949	0.129263	0	360382603000	301955419000	26.6104	1	2000-04-07	20	19	2.99573	2.94444	0	1.26797	1.08533	0.076326	0.083712	0.655263	0.644	284221249000	278216017000	26.373	C3	0.021585	0.071443	0.150529	29557117000	0.0820159	38590404000	0.127802	149239	11.9133	GD
000333	C38	2013-09-18	2021-12-31	137653828000	71875556000	24636440000	65983559000	0	0	9668228000	15651333000	-0.0702358	-0.113701	-0.183936	107700146000	0	1	0	0.129263	387946104000	360382603000	26.6841	1	2000-04-07	21	20	3.04452	2.99573	0	1.13689	1.26797	0.074792	0.076326	0.652464	0.655263	341233208000	284221249000	26.5558	C3	0.20059	0.021585	0.145565	35091704000	0.0904551	29557117000	0.0820159	165799	12.0185	GD
000338	C36	2007-04-30	2015-12-31	40195362779	2.46013e+10	8.97662e+09	1.42648e+10	3.05488e+08	6.41597e+08	1.79865e+08	1.21536e+09	0.0031253	-0.0142743	-0.011149	2.96235e+10	0.00760007	0.987582	0.015962	0.0601354	1.14873e+11	1.20412e+11	25.4671	1	2002-12-23	13	12	2.56495	2.48491	1	1.55824	1.51201	0.018827	0.048039	0.636761	0.660711	7.37199e+10	7.96372e+10	25.0235	C3	-0.074303	0.365715	0.033767	6.7739e+09	0.0589684	1.11717e+10	0.0927794	42446	10.656	SD
000338	C36	2007-04-30	2016-12-31	4.43791e+10	2.7123e+10	1.13362e+10	2.18978e+10	3.66647e+08	8.5305e+08	3.05488e+08	6.41597e+08	0.00137811	0.00476469	0.0061428	3.27236e+10	0.0082617	0.986482	0.0192219	0.015962	1.63991e+11	1.14873e+11	25.8231	1	2002-12-23	14	13	2.63906	2.56495	1	1.75987	1.55824	0.02193	0.018827	0.728267	0.636761	9.31835e+10	7.37199e+10	25.2578	C3	0.264021	-0.074303	0.051853	8.25043e+09	0.0503104	6.7739e+09	0.0589684	39219	10.5769	SD
000338	C36	2007-04-30	2017-12-31	6.53703e+10	3.42218e+10	1.35725e+10	3.06548e+10	4.17899e+08	1.05583e+09	3.66647e+08	8.5305e+08	0.000784034	0.00310207	0.0038861	4.9887e+10	0.0063928	0.987789	0.0161516	0.0192219	1.89638e+11	1.63991e+11	25.9684	1	2002-12-23	15	14	2.70805	2.63906	1	1.25116	1.75987	0.048399	0.02193	0.702829	0.728267	1.51569e+11	9.31835e+10	25.7443	C3	0.626569	0.264021	0.118698	1.62583e+10	0.0857334	8.25043e+09	0.0503104	41402	10.6311	SD
000338	C36	2007-04-30	2020-12-31	69237292800	6.22161e+10	1.54219e+10	4.54499e+10	9.48178e+08	2.85751e+09	7.98538e+08	1.82786e+09	0.00216127	0.0148713	0.0170326	53790268700	0.0136946	0.98476	0.0412712	0.0256712	2.7075e+11	2.36832e+11	26.3245	1	2002-12-23	18	17	2.89037	2.83321	1	1.37095	1.35828	0.041643	0.050276	0.702924	0.705383	1.97491e+11	1.74361e+11	26.009	C3	0.132657	0.094848	0.114079	2.29282e+10	0.0846838	2.38347e+10	0.10064	45361	10.7224	SD
000338	C36	2007-04-30	2021-12-31	8.5654e+10	7.50434e+10	1.81908e+10	3.95965e+10	1.95672e+09	1.61525e+09	9.48178e+08	2.85751e+09	0.0117746	-0.0145032	-0.00272858	6.6512e+10	0.0228445	0.973925	0.0188579	0.0412712	2.77044e+11	2.7075e+11	26.3474	1	2002-12-23	19	18	2.94444	2.89037	1	1.36108	1.37095	0.041733	0.041643	0.628357	0.702924	2.03548e+11	1.97491e+11	26.0392	C3	0.030668	0.132657	0.088061	1.46576e+10	0.0529069	2.29282e+10	0.0846838	42953	10.6679	SD
000338	C36	2007-04-30	2022-12-31	9.5057e+10	7.08417e+10	2.14185e+10	4.55601e+10	1.54013e+09	2.12216e+09	1.95672e+09	1.61525e+09	-0.00438254	0.00533266	0.00095012	7.86879e+10	0.0162022	0.97826	0.0223251	0.0188579	2.93666e+11	2.77044e+11	26.4057	1	2002-12-23	20	19	2.99573	2.94444	1	1.67658	1.36108	0.019351	0.041733	0.645479	0.628357	1.75158e+11	2.03548e+11	25.889	C3	-0.139477	0.030668	0.034439	-2.3495e+09	-0.00800058	1.46576e+10	0.0529069	46442	10.746	SD
000400	C38	1997-04-18	2015-12-31	2.12104e+06	9.23681e+08	7.54236e+09	4.201e+09	0	0	0	0	0	0	0	0	0	1	0	0	1.24873e+10	1.07922e+10	23.248	1	1996-12-26	19	18	2.94444	2.89037	1	1.69981	1.29106	0.064534	0.119463	0.449712	0.422345	7.3463e+09	8.35919e+09	22.7175	C3	-0.121171	0.168362	0.11433	5.03307e+08	0.0403054	-2.08309e+08	-0.0193018	5919	8.68592	HN
000400	C38	1997-04-18	2016-12-31	1.29945e+06	1.80377e+09	7.79701e+09	5.07498e+09	0	0	0	0	0	0	0	0	0	1	0	0	1.43008e+10	1.24873e+10	23.3836	1	1996-12-26	20	19	2.99573	2.94444	1	1.48858	1.69981	0.065764	0.064534	0.472021	0.449712	9.60701e+09	7.3463e+09	22.9858	C3	0.307734	-0.121171	0.125118	1.24702e+09	0.0871988	5.03307e+08	0.0403054	5890	8.68101	HN
000400	C38	1997-04-18	2017-12-31	214222	1.3417e+09	9.12352e+09	5.72279e+09	0	0	0	0	0	0	0	0	0	1	0	0	1.53087e+10	1.43008e+10	23.4517	1	1996-12-26	21	20	3.04452	2.99573	1	1.48186	1.48858	0.044536	0.065764	0.469273	0.472021	1.03307e+10	9.60701e+09	23.0584	C3	0.075332	0.307734	0.088652	-3.49421e+07	-0.0022825	1.24702e+09	0.0871988	5662	8.64153	HN
000400	C38	1997-04-18	2018-12-31	3.44924e+06	9.74813e+08	8.42773e+09	5.47291e+09	0	0	0	0	0	0	0	0	0	1	0	0	1.45769e+10	1.53087e+10	23.4027	1	1996-12-26	22	21	3.09104	3.04452	1	1.77409	1.48186	0.018777	0.044536	0.426969	0.469273	8.21656e+09	1.03307e+10	22.8294	C3	-0.204648	0.075332	0.027721	4.6324e+08	0.0317791	-3.49421e+07	-0.0022825	5422	8.59822	HN
000400	C38	1997-04-18	2019-12-31	473418600	1.25678e+09	8.08925e+09	5.06356e+09	0	0	0	0	0	0	0	0	0	1	0	0	1.50896e+10	1.45769e+10	23.4373	1	1996-12-26	23	22	3.13549	3.09104	1	1.48577	1.77409	0.032768	0.018777	0.42498	0.426969	1.01561e+10	8.21656e+09	23.0413	C3	0.236051	-0.204648	0.052647	7.60311e+07	0.00503863	4.6324e+08	0.0317791	5383	8.591	HN
000400	C38	1997-04-18	2020-12-31	170790700	1.73968e+09	7.94894e+09	5.3423e+09	0	0	0	0	0	0	0	0	0	1	0	0	1.68061e+10	1.50896e+10	23.545	1	1996-12-26	24	23	3.17805	3.13549	1	1.50173	1.48577	0.047758	0.032768	0.452629	0.42498	1.11912e+10	1.01561e+10	23.1384	C3	0.101921	0.236051	0.08259	7.83467e+08	0.0466179	7.60311e+07	0.00503863	5547	8.62101	HN
000400	C38	1997-04-18	2021-12-31	1.16961e+08	2.85421e+09	6.09136e+09	5.12785e+09	0	0	0	0	0	0	0	0	0	1	0	0	1.76682e+10	1.68061e+10	23.595	1	1996-12-26	25	24	3.21888	3.17805	1	1.4735	1.50173	0.048512	0.047758	0.425149	0.452629	1.19907e+10	1.11912e+10	23.2074	C3	0.07144	0.101921	0.080454	1.30436e+09	0.0738249	7.83467e+08	0.0466179	5458	8.60484	HN
000403	C27	1996-06-28	2022-12-31	1.13064e+08	1.0008e+09	8.35877e+08	1.5837e+08	2.09135e+06	0	1.76141e+07	0	-0.137292	0	-0.137292	5.90927e+07	0.018497	0.99791	0	0	7.98232e+09	7.0878e+09	22.8005	1	1995-05-22	27	26	3.29584	3.2581	0	3.31879	3.5947	0.073624	0.055241	0.14046	0.107236	2.40519e+09	1.97173e+09	21.6009	C2	0.219834	0.877954	0.083532	5.24219e+08	0.0656725	4.08218e+08	0.0575945	2093	7.64635	SX
000404	C34	1996-06-19	2015-12-31	2.62497e+09	9.391e+08	1.36481e+09	1.54198e+09	2.4882e+08	5.19744e+08	3.03255e+08	2.82936e+08	-0.0207372	0.0902135	0.0694762	2.22372e+09	0.0947897	0.735044	0.198	0.101575	6.9705e+09	6.60454e+09	22.665	1	1996-06-13	19	18	2.94444	2.89037	1	1.01668	0.943114	0.047574	0.043844	0.574696	0.591573	6.85616e+09	7.00291e+09	22.6484	C3	-0.020955	0.043652	0.107123	7.25545e+08	0.104088	8.10536e+08	0.122724	6685	8.80762	JX
000404	C34	1996-06-19	2016-12-31	2.57595e+09	2.01342e+09	1.21519e+09	1.65939e+09	3.67696e+08	5.42968e+08	2.4882e+08	5.19744e+08	0.0461482	0.00901571	0.0551639	2.05733e+09	0.142742	0.817378	0.210783	0.198	8.10249e+09	6.9705e+09	22.8154	1	1996-06-13	20	19	2.99573	2.94444	1	1.1633	1.01668	0.048845	0.047574	0.598875	0.574696	6.96509e+09	6.85616e+09	22.6642	C3	0.015888	-0.020955	0.129793	1.95462e+08	0.0241237	7.25545e+08	0.104088	6447	8.77137	JX
000404	C34	1996-06-19	2017-12-31	2.84488e+09	1.80326e+09	1.12668e+09	1.65725e+09	3.07119e+08	5.84807e+08	3.67696e+08	5.42968e+08	-0.0212932	0.0147066	-0.00658659	2.39826e+09	0.107955	0.829686	0.205565	0.210783	9.9782e+09	8.10249e+09	23.0237	1	1996-06-13	21	20	3.04452	2.99573	1	1.22973	1.1633	0.021256	0.048845	0.602868	0.598875	8.11411e+09	6.96509e+09	22.8169	C3	0.164969	0.015888	0.051478	-1.62226e+08	-0.0162581	1.95462e+08	0.0241237	6441	8.77044	JX
000404	C34	1996-06-19	2018-12-31	3.09408e+09	2.78064e+09	1.43571e+09	1.48089e+09	3.21714e+08	5.86958e+08	3.07119e+08	5.84807e+08	0.00471683	0.000695266	0.0054121	2.60746e+09	0.103977	0.884302	0.189703	0.205565	1.00939e+10	9.9782e+09	23.0352	1	1996-06-13	22	21	3.09104	3.04452	1	1.13277	1.22973	0.016226	0.021256	0.582463	0.602868	8.91081e+09	8.11411e+09	22.9105	C3	0.098187	0.164969	0.03687	1.72345e+08	0.0170742	-1.62226e+08	-0.0162581	7737	8.95377	JX
000404	C34	1996-06-19	2019-12-31	3477885800	2.89472e+09	1.50262e+09	1.63298e+09	2.38001e+08	6.35193e+08	3.21714e+08	5.86958e+08	-0.02407	0.013869	-0.010201	2948243200	0.0684326	0.917781	0.182638	0.189703	1.02484e+10	1.00939e+10	23.0504	1	1996-06-13	23	22	3.13549	3.09104	1	1.06875	1.13277	0.009759	0.016226	0.584174	0.582463	9.58921e+09	8.91081e+09	22.9839	C3	0.076132	0.098187	0.020619	7.8245e+08	0.0763481	1.72345e+08	0.0170742	7802	8.96214	JX
000404	C34	1996-06-19	2020-12-31	3498934400	2.605e+09	9.91072e+08	2.11423e+09	2.06477e+08	5.83134e+08	2.38001e+08	6.35193e+08	-0.00900955	-0.0148783	-0.0238879	2903407900	0.0590114	0.920738	0.166661	0.182638	1.09384e+10	1.02484e+10	23.1155	1	1996-06-13	24	23	3.17805	3.13549	1	1.04643	1.06875	0.016611	0.009759	0.596269	0.584174	1.0453e+10	9.58921e+09	23.0702	C3	0.090078	0.076132	0.026045	5.59988e+08	0.0511948	7.8245e+08	0.0763481	7788	8.96034	JX
000404	C34	1996-06-19	2021-12-31	4.49643e+09	3.65769e+09	1.12054e+09	2.34916e+09	1.57141e+08	6.4225e+08	2.06477e+08	5.83134e+08	-0.0109722	0.0131472	0.00217501	4.11461e+09	0.0349481	0.957038	0.142836	0.166661	1.17325e+10	1.09384e+10	23.1856	1	1996-06-13	25	24	3.21888	3.17805	1	0.888887	1.04643	0.024691	0.016611	0.606311	0.596269	1.31991e+10	1.0453e+10	23.3034	C3	0.262707	0.090078	0.041792	1.59843e+09	0.13624	5.59988e+08	0.0511948	7581	8.9334	JX
000404	C34	1996-06-19	2022-12-31	5.00299e+09	3.90017e+09	1.87782e+09	2.39114e+09	2.06605e+08	1.27979e+09	1.57141e+08	6.4225e+08	0.00988677	0.127432	0.137319	4.30434e+09	0.0412963	0.947027	0.255806	0.142836	1.25734e+10	1.17325e+10	23.2548	1	1996-06-13	26	25	3.2581	3.21888	1	0.960132	0.888887	0.033204	0.024691	0.611478	0.606311	1.30955e+10	1.31991e+10	23.2955	C3	-0.007847	0.262707	0.060409	8.86724e+08	0.0705238	1.59843e+09	0.13624	7483	8.92039	JX
000410	C34	1996-07-18	2015-12-31	2.78678e+08	2.51177e+09	7.90987e+09	2.63192e+09	1.60988e+08	2.40166e+08	2.95412e+07	1.46917e+08	0.471681	0.334612	0.806292	2.18899e+08	0.577686	0.935906	0.861804	0.325601	2.22896e+10	2.01461e+10	23.8274	1	1993-05-20	22	21	3.09104	3.04452	1	3.49154	2.57789	-0.028707	0.001096	0.89864	0.863882	6.3839e+09	7.81494e+09	22.577	C3	-0.183116	0.05907	-0.22071	-2.86107e+09	-0.128359	-1.6431e+09	-0.0815591	13070	9.47807	LN
000410	C34	1996-07-18	2016-12-31	1.87649e+08	2.56279e+09	7.89761e+09	2.60751e+09	5.9863e+07	2.83243e+08	1.60988e+08	2.40166e+08	-0.538906	0.229561	-0.309345	1.55369e+08	0.319016	0.976641	1.50943	0.861804	2.47984e+10	2.22896e+10	23.934	1	1993-05-20	23	22	3.13549	3.09104	1	3.97169	3.49154	-0.057965	-0.028707	0.966771	0.89864	6.24379e+09	6.3839e+09	22.5549	C3	-0.021947	-0.183116	-0.635622	-1.93569e+09	-0.0780569	-2.86107e+09	-0.128359	12385	9.42424	LN
000410	C34	1996-07-18	2017-12-31	1.15653e+08	5.83919e+09	4.90987e+09	1.46239e+09	0	0	5.9863e+07	2.83243e+08	-0.517609	-2.44908	-2.96669	9.49797e+07	0	1	0	1.50943	2.14107e+10	2.47984e+10	23.7872	1	1993-05-20	24	23	3.17805	3.13549	1	5.11088	3.97169	0.005061	-0.057965	0.952312	0.966771	4.18924e+09	6.24379e+09	22.1558	C3	-0.329056	-0.021947	0.118721	-1.12327e+09	-0.052463	-1.93569e+09	-0.0780569	11877	9.38236	LN
000410	C34	1996-07-18	2018-12-31	4.86234e+07	3.50901e+09	4.75437e+09	1.75367e+09	3341.71	0	0	0	6.87264e-05	0	6.87264e-05	1.68512e+06	6.87264e-05	0.999999	0	0	2.03924e+10	2.14107e+10	23.7384	1	1993-05-20	25	24	3.21888	3.17805	1	4.06637	5.11088	-0.042373	0.005061	0.992637	0.952312	5.01489e+09	4.18924e+09	22.3357	C3	0.197089	-0.329056	-0.851952	-5.6914e+07	-0.00279094	-1.12327e+09	-0.052463	8338	9.02858	LN
000410	C34	1996-07-18	2019-12-31	32550100	2.11256e+09	7.45202e+08	1.11758e+09	3015.07	0	3341.71	0	-1.0035e-05	0	-1.0035e-05	0	9.26286e-05	0.999999	0	0	7.21213e+09	2.03924e+10	22.699	1	1993-05-20	26	25	3.2581	3.21888	1	7.19674	4.06637	-0.432132	-0.042373	0.848012	0.992637	1.00214e+09	5.01489e+09	20.7254	C3	-0.800167	0.197089	-0.7398	-3.77093e+07	-0.00522859	-5.6914e+07	-0.00279094	7965	8.98281	LN
000410	C34	1996-07-18	2020-12-31	1.2647e+06	6.06783e+08	5.79187e+08	9.81271e+08	930.24	0	3015.07	0	-0.00164848	0	-0.00164848	0	0.000735542	0.999998	0	0	5.55534e+09	7.21213e+09	22.438	1	1993-05-20	27	26	3.29584	3.2581	1	4.13609	7.19674	-0.132157	-0.432132	0.937497	0.848012	1.34314e+09	1.00214e+09	21.0183	C3	0.340271	-0.800167	-0.678913	-9.08187e+08	-0.16348	-3.77093e+07	-0.00522859	4597	8.43316	LN
000410	C34	1996-07-18	2021-12-31	8.45745e+06	9.48149e+07	2.85e+08	7.17104e+08	807.1	0	930.24	0	-1.456e-05	0	-1.456e-05	0	9.54307e-05	0.999991	0	0	2.99433e+09	5.55534e+09	21.82	0	1993-05-20	28	27	3.3322	3.29584	1	1.76265	4.13609	-0.31417	-0.132157	1.19268	0.937497	1.69877e+09	1.34314e+09	21.2532	C3	0.264776	0.340271	-2.58607	-3.09393e+08	-0.103326	-9.08187e+08	-0.16348	3171	8.0618	LN
000413	C39	1996-09-25	2015-12-31	2.95813e+08	1.24095e+10	1.04254e+09	6.75736e+08	0	0	0	0	0	0	0	1.7314e+08	0	1	0	0	2.87986e+10	1.24682e+10	24.0836	1	1992-12-26	23	22	3.13549	3.09104	0	6.19297	5.81701	0.048354	0.072919	0.49437	0.480613	4.65021e+09	2.1434e+09	22.2602	C3	1.16955	1.30003	0.083653	1.78013e+09	0.061813	-4.40574e+07	-0.00353359	5050	8.52714	HB
000413	C39	1996-09-25	2016-12-31	4.44299e+08	2.60561e+10	1.65271e+09	1.16542e+09	0	0	0	0	0	0	0	3.69069e+08	0	1	0	0	4.68263e+10	2.87986e+10	24.5697	1	1992-12-26	24	23	3.17805	3.13549	0	6.78512	6.19297	0.027987	0.048354	0.507345	0.49437	6.90132e+09	4.65021e+09	22.655	C3	0.484089	1.16955	0.043644	1.39005e+09	0.0296852	1.78013e+09	0.061813	4461	8.40313	HB
000413	C39	1996-09-25	2017-12-31	1.03645e+09	2.73712e+10	7.91262e+09	4.60203e+09	0	0	0	0	0	0	0	9.8289e+08	0	1	0	0	6.76833e+10	4.68263e+10	24.9381	1	1992-12-26	25	24	3.21888	3.17805	0	3.90413	6.78512	0.028646	0.027987	0.526364	0.507345	1.73364e+10	6.90132e+09	23.5761	C3	1.51204	0.484089	0.050386	1.26577e+09	0.0187014	1.39005e+09	0.0296852	7931	8.97853	HB
000413	C39	1996-09-25	2018-12-31	2.3561e+09	1.98071e+10	1.43528e+10	8.63293e+09	7.97132e+07	4.48854e+08	0	0	0.0338327	0.190507	0.22434	2.24979e+09	0.0338327	0.995976	0.190507	0	7.25761e+10	6.76833e+10	25.0079	1	1992-12-26	26	25	3.2581	3.21888	0	2.57255	3.90413	0.031261	0.028646	0.539472	0.526364	2.82117e+10	1.73364e+10	24.063	C3	0.627314	1.51204	0.059188	3.88252e+08	0.00534958	1.26577e+09	0.0187014	8606	9.06021	HB
000413	C39	1996-09-25	2019-12-31	1150320100	11598949986	1.1615e+10	7.46091e+09	2.01921e+06	3.13297e+08	7.97132e+07	4.48854e+08	-0.0675412	-0.117843	-0.185384	1101861193	0.00175534	0.999826	0.272356	0.190507	6.77605e+10	7.25761e+10	24.9392	1	1992-12-26	27	26	3.29584	3.2581	0	3.86567	2.57255	-0.022995	0.031261	0.534897	0.539472	1.75288e+10	2.82117e+10	23.5871	C3	-0.378671	0.627314	-0.047111	-3.0127e+09	-0.044461	3.88252e+08	0.00534958	4986	8.51439	HB
000413	C39	1996-09-25	2020-12-31	188641000	9.63674e+09	8.82894e+09	6.66194e+09	3.94058e+07	1.28229e+09	2.01921e+06	3.13297e+08	0.198189	5.13669	5.33488	176573500	0.208893	0.995911	6.7975	0.272356	6.48292e+10	6.77605e+10	24.895	1	1992-12-26	28	27	3.3322	3.29584	0	9.19727	3.86567	-0.053565	-0.022995	0.558631	0.534897	7.04875e+09	1.75288e+10	22.6761	C3	-0.597875	-0.378671	-0.108227	2.04131e+09	0.0314874	-3.0127e+09	-0.044461	4557	8.42442	HB
000413	C39	1996-09-25	2021-12-31	4.01207e+08	9377077927	8.15152e+09	5.92548e+09	2.94384e+07	1.68639e+08	3.94058e+07	1.28229e+09	-0.0248436	-2.77575	-2.80059	0	0.0733745	0.996861	0.420329	6.7975	6.24856e+10	6.48292e+10	24.8582	1	1992-12-26	29	28	3.3673	3.3322	0	11.0949	9.19727	-0.045803	-0.053565	0.586016	0.558631	5.63194e+09	7.04875e+09	22.4517	C3	-0.201001	-0.597875	-0.099617	1.31536e+09	0.0210505	2.04131e+09	0.0314874	3718	8.22094	HB
000413	C39	1996-09-25	2022-12-31	7.89127e+07	8.91043e+09	6.82518e+09	5.38927e+09	3.3915e+07	1.96772e+08	2.94384e+07	1.68639e+08	0.0567292	0.356511	0.41324	4.06873e+07	0.429779	0.996194	2.49354	0.420329	5.85952e+10	6.24856e+10	24.7939	1	1992-12-26	30	29	3.4012	3.3673	0	9.94386	11.0949	-0.030637	-0.045803	0.596684	0.586016	5.8926e+09	5.63194e+09	22.497	C3	0.046282	-0.201001	-0.070601	2.54446e+08	0.00434244	1.31536e+09	0.0210505	3482	8.15536	HB
000420	C28	1996-08-02	2016-12-31	4.32052e+08	8.44272e+08	1.1881e+08	3.44577e+08	0	0	0	0	0	0	0	3.97973e+08	0	1	0	0	4.6207e+09	2.65013e+09	22.2538	1	1988-11-09	28	27	3.3322	3.29584	1	3.31347	2.55748	0.005009	0.000945	0.417175	0.632747	1.39452e+09	1.03623e+09	21.0558	C2	0.345763	-0.000754	0.008669	-1.14705e+08	-0.0248242	-1.645e+08	-0.0620724	3985	8.29029	JL
000420	C28	1996-08-02	2018-12-31	8.78965e+08	5.8973e+08	2.54385e+08	7.22954e+08	0	0	0	0	0	0	0	7.09322e+08	0	1	0	0	7.14026e+09	6.18013e+09	22.689	1	1988-11-09	30	29	3.4012	3.3673	1	2.78655	2.81193	0.019716	0.013822	0.591152	0.550183	2.5624e+09	2.19782e+09	21.6642	C2	0.165882	0.576043	0.050668	1.771e+08	0.0248031	3.16642e+07	0.00512354	5302	8.57584	JL
000420	C28	1996-08-02	2019-12-31	987781800	9.61672e+08	3.69345e+08	7.70824e+08	0	0	0	0	0	0	0	765695800	0	1	0	0	8.47843e+09	7.14026e+09	22.8608	1	1988-11-09	31	30	3.43399	3.4012	1	3.15117	2.78655	0.011789	0.019716	0.643893	0.591152	2.69057e+09	2.5624e+09	21.713	C2	0.050017	0.165882	0.034237	7.49334e+07	0.00883811	1.771e+08	0.0248031	5520	8.61613	JL
000420	C28	1996-08-02	2020-12-31	831040200	8.85604e+08	4.36577e+08	8.30287e+08	0	0	0	0	0	0	0	700225700	0	1	0	0	8.68828e+09	8.47843e+09	22.8852	1	1988-11-09	32	31	3.46574	3.43399	1	3.47571	3.15117	-0.026694	0.011789	0.641798	0.643893	2.49971e+09	2.69057e+09	21.6394	C2	-0.070933	0.050017	-0.069354	1.01988e+08	0.0117386	7.49334e+07	0.00883811	5406	8.59526	JL
000420	C28	1996-08-02	2021-12-31	2.31132e+09	7.41014e+08	4.42882e+08	1.26346e+09	4.13892e+07	3.68771e+08	0	0	0.0179072	0.15955	0.177457	1.05834e+09	0.0179072	0.944145	0.15955	0	8.77253e+09	8.68828e+09	22.8949	1	1988-11-09	33	32	3.49651	3.46574	1	2.45032	3.47571	-0.015149	-0.026694	0.662834	0.641798	3.58015e+09	2.49971e+09	21.9987	C2	0.432225	-0.070933	-0.042998	1.68886e+08	0.0192517	1.01988e+08	0.0117386	5120	8.54091	JL
000422	C26	1996-08-15	2015-12-31	3.20287e+09	4.9145e+09	4.83232e+08	4.07628e+09	0	0	0	0	0	0	0	3.02901e+09	0	1	0	0	3.99793e+10	3.73746e+10	24.4116	1	1993-09-06	22	21	3.09104	3.04452	1	2.18021	2.05559	0.001357	0.002114	0.798188	0.79884	1.83374e+10	1.81819e+10	23.6322	C2	0.00855	-0.056954	0.005642	4.83673e+09	0.120981	3.65793e+09	0.0978719	9742	9.1842	HBS
000422	C26	1996-08-15	2016-12-31	2.13338e+09	5.69948e+09	5.16817e+08	4.46515e+09	3.42784e+08	2.21738e+07	0	0	0.160676	0.0103938	0.17107	2.12092e+09	0.160676	0.939857	0.0103938	0	3.9773e+10	3.99793e+10	24.4065	1	1993-09-06	23	22	3.13549	3.09104	1	2.61976	2.18021	-0.035406	0.001357	0.828894	0.798188	1.51819e+10	1.83374e+10	23.4434	C2	-0.172077	0.00855	-0.171447	2.4537e+09	0.0616925	4.83673e+09	0.120981	8395	9.03539	HBS
000422	C26	1996-08-15	2017-12-31	1.60312e+09	3.92553e+09	2.56369e+08	4.14506e+09	4.41201e+08	4.9535e+07	3.42784e+08	2.21738e+07	0.0613906	0.0170674	0.0784581	1.56314e+09	0.275213	0.887607	0.030899	0.0103938	3.25513e+10	3.9773e+10	24.2061	1	1993-09-06	24	23	3.17805	3.13549	1	2.72272	2.61976	-0.158262	-0.035406	0.95199	0.828894	1.19554e+10	1.51819e+10	23.2045	C2	-0.212522	-0.172077	-0.767249	1.21595e+09	0.0373549	2.4537e+09	0.0616925	9871	9.19736	HBS
000422	C26	1996-08-15	2018-12-31	1.70716e+09	2.97889e+09	1.50309e+08	0	1.31385e+07	3.26086e+07	4.41201e+08	4.9535e+07	-0.250745	-0.00991497	-0.26066	1.5307e+09	0.00769611	0.995589	0.019101	0.030899	2.39274e+10	3.25513e+10	23.8983	1	1993-09-06	25	24	3.21888	3.17805	1	1.86753	2.72272	0.012808	-0.158262	0.919167	0.95199	1.28123e+10	1.19554e+10	23.2737	C2	0.071668	-0.212522	0.188285	1.65984e+08	0.00693698	1.21595e+09	0.0373549	8442	9.04097	HBS
000422	C26	1996-08-15	2019-12-31	2239083500	2.66285e+09	1.39868e+08	2.22935e+09	2.23905e+07	7.90106e+07	1.31385e+07	3.26086e+07	0.00413205	0.0207237	0.0248557	2137536700	0.00999985	0.991592	0.035287	0.019101	2.31251e+10	2.39274e+10	23.8642	1	1993-09-06	26	25	3.2581	3.21888	1	1.57743	1.86753	0.004368	0.012808	0.951315	0.919167	1.466e+10	1.28123e+10	23.4084	C2	0.144218	0.071668	0.09855	2.25387e+09	0.097464	1.65984e+08	0.00693698	8401	9.03611	HBS
000422	C26	1996-08-15	2020-12-31	2564086000	3.22627e+09	2.84006e+08	1.98819e+09	4.13707e+07	2.11104e+08	2.23905e+07	7.90106e+07	0.00740234	0.0515167	0.058919	2553688800	0.0161347	0.987177	0.082331	0.035287	2.20157e+10	2.31251e+10	23.815	1	1993-09-06	27	26	3.29584	3.2581	1	1.59479	1.57743	0.010523	0.004368	0.938974	0.951315	1.38047e+10	1.466e+10	23.3483	C2	-0.058344	0.144218	0.208367	1.26071e+09	0.0572641	2.25387e+09	0.097464	7499	8.92252	HBS
000422	C26	1996-08-15	2021-12-31	3.19097e+09	3.84387e+09	1.7269e+08	1.7742e+09	1.1634e+07	5.31381e+07	4.13707e+07	2.11104e+08	-0.00931903	-0.049504	-0.058823	3.12017e+09	0.00364592	0.996973	0.0166527	0.082331	2.08661e+10	2.20157e+10	23.7614	1	1993-09-06	28	27	3.3322	3.29584	1	1.12522	1.59479	0.099647	0.010523	0.809812	0.938974	1.85441e+10	1.38047e+10	23.6434	C2	0.343315	-0.058344	1.10057	3.65861e+09	0.175337	1.26071e+09	0.0572641	7998	8.98695	HBS
000422	C26	1996-08-15	2022-12-31	4.75276e+09	3.41957e+09	2.92196e+08	1.68423e+09	9.52382e+07	4.25125e+08	1.1634e+07	5.31381e+07	0.0175907	0.0782675	0.0958581	3.64143e+09	0.0200385	0.972149	0.0894479	0.0166527	1.96666e+10	2.08661e+10	23.7022	1	1993-09-06	29	28	3.3673	3.3322	1	0.949502	1.12522	0.138788	0.099647	0.653785	0.809812	2.07125e+10	1.85441e+10	23.754	C2	0.116936	0.343315	0.633146	3.86117e+09	0.196332	3.65861e+09	0.175337	7943	8.98005	HBS
000425	C35	1996-08-28	2015-12-31	3.14727e+09	4.9995e+09	1.80292e+10	4.9596e+09	2.70103e+08	2.22285e+09	6.42848e+08	2.27713e+09	-0.118434	-0.0172486	-0.135683	2.44106e+09	0.0858216	0.945974	0.706279	0.722235	4.27079e+10	4.88505e+10	24.4777	1	1993-12-15	22	21	3.09104	3.04452	1	2.56384	2.09603	-0.001468	0.00833	0.517557	0.581602	1.66578e+10	2.33063e+10	23.5361	C3	-0.285264	-0.136636	-0.003033	1.07742e+08	0.00252276	7.37668e+08	0.0151005	14559	9.58596	JS
000425	C35	1996-08-28	2016-12-31	2.77468e+09	4.93648e+09	1.54141e+10	5.57599e+09	6.18516e+08	2.72347e+09	2.70103e+08	2.22285e+09	0.125569	0.180425	0.305994	2.18536e+09	0.222914	0.874705	0.981543	0.706279	4.39771e+10	4.27079e+10	24.5069	1	1993-12-15	23	22	3.13549	3.09104	1	2.60354	2.56384	0.004925	-0.001468	0.534267	0.517557	1.68912e+10	1.66578e+10	23.5501	C3	0.014011	-0.285264	0.005472	2.24534e+09	0.0510571	1.07742e+08	0.00252276	13461	9.50755	JS
000425	C35	1996-08-28	2017-12-31	3.30875e+09	6.94046e+09	1.4486e+10	6.89004e+09	9.8388e+08	2.38366e+09	6.18516e+08	2.72347e+09	0.110423	-0.1027	0.00772301	2.59941e+09	0.297357	0.85824	0.720412	0.981543	4.977e+10	4.39771e+10	24.6307	1	1993-12-15	24	23	3.17805	3.13549	1	1.70848	2.60354	0.02067	0.004925	0.516661	0.534267	2.91311e+10	1.68912e+10	24.0951	C3	0.724629	0.014011	0.032112	3.15341e+09	0.0633596	2.24534e+09	0.0510571	13620	9.51929	JS
000425	C35	1996-08-28	2018-12-31	5.89429e+09	1.12953e+10	1.80551e+10	8.79243e+09	5.87175e+08	2.62641e+09	9.8388e+08	2.38366e+09	-0.0673032	0.041183	-0.0261202	4.77438e+09	0.0996176	0.948016	0.445585	0.720412	6.12499e+10	4.977e+10	24.8382	1	1993-12-15	25	24	3.21888	3.17805	1	1.37919	1.70848	0.033562	0.02067	0.504644	0.516661	4.441e+10	2.91311e+10	24.5167	C3	0.524488	0.724629	0.055143	3.30871e+09	0.0540199	3.15341e+09	0.0633596	14318	9.56927	JS
000425	C35	1996-08-28	2019-12-31	7444798600	1.57769e+10	2.6087e+10	1.33905e+10	6.85397e+08	5.52663e+09	5.87175e+08	2.62641e+09	0.0131934	0.389564	0.402758	5965517100	0.0920639	0.956557	0.742348	0.445585	7.72917e+10	6.12499e+10	25.0709	1	1993-12-15	26	25	3.2581	3.21888	1	1.30613	1.37919	0.047164	0.033562	0.564685	0.504644	5.9176e+10	4.441e+10	24.8038	C3	0.332492	0.524488	0.10421	5.13559e+09	0.0664444	3.30871e+09	0.0540199	14449	9.57838	JS
000425	C35	1996-08-28	2020-12-31	6109384500	1.70213e+10	2.578e+10	1.72357e+10	1.46281e+09	4.50058e+09	6.85397e+08	5.52663e+09	0.127249	-0.167947	-0.040698	4968169800	0.239437	0.91406	0.736666	0.742348	9.17972e+10	7.72917e+10	25.2428	1	1993-12-15	27	26	3.29584	3.2581	1	1.24104	1.30613	0.040804	0.047164	0.627759	0.564685	7.39681e+10	5.9176e+10	25.0269	C3	0.249969	0.332492	0.094921	2.78919e+09	0.0303843	5.13559e+09	0.0664444	15191	9.62846	JS
000425	C35	1996-08-28	2021-12-31	1.29403e+10	2.30768e+10	3.12879e+10	1.91112e+10	1.99318e+09	7.99841e+09	1.46281e+09	4.50058e+09	0.0409855	0.270306	0.311291	1.06778e+10	0.154029	0.913628	0.618102	0.736666	1.10029e+11	9.17972e+10	25.424	1	1993-12-15	28	27	3.3322	3.29584	1	1.30478	1.24104	0.051325	0.040804	0.662188	0.627759	8.43276e+10	7.39681e+10	25.158	C3	0.140053	0.249969	0.179152	8.07265e+09	0.0733683	2.78919e+09	0.0303843	15483	9.6475	JS
000425	C35	1996-08-28	2022-12-31	2.78382e+10	2.78268e+10	4.04566e+10	2.57057e+10	3.49495e+09	6.09594e+09	1.99318e+09	7.99841e+09	0.0539465	-0.0683401	-0.0143937	2.1622e+10	0.125545	0.874404	0.218978	0.618102	1.75086e+11	1.10029e+11	25.8885	1	1993-12-15	29	28	3.3673	3.3322	1	1.86624	1.30478	0.024529	0.051325	0.687841	0.662188	9.38171e+10	8.43276e+10	25.2646	C3	0.112532	0.140053	-0.003564	1.5829e+09	0.00904074	8.07265e+09	0.0733683	27457	10.2204	JS
000488	C22	2000-11-20	2015-12-31	3.81072e+09	8.98433e+09	3.95129e+09	2.94234e+09	3.91651e+08	3.20445e+08	3.67256e+08	2.97101e+08	0.0064017	0.006126	0.0125277	2.7332e+09	0.102776	0.956407	0.0840904	0.0867954	7.79617e+10	5.6822e+10	25.0795	1	1993-05-05	22	21	3.09104	3.04452	1	3.8609	2.97471	0.012544	0.007978	0.778623	0.747491	2.01926e+10	1.91017e+10	23.7286	C2	0.057114	-0.063133	0.023545	-9.72136e+09	-0.124694	9.854e+08	0.0173419	11893	9.38371	SD
000488	C22	2000-11-20	2016-12-31	3.27851e+09	1.01099e+10	3.97407e+09	3.72427e+09	2.45628e+08	3.6235e+08	3.91651e+08	3.20445e+08	-0.0445395	0.0127816	-0.0317578	2.88359e+09	0.0749207	0.975704	0.110523	0.0840904	8.22854e+10	7.79617e+10	25.1335	1	1993-05-05	23	22	3.13549	3.09104	1	3.64628	3.8609	0.02458	0.012544	0.725773	0.778623	2.25669e+10	2.01926e+10	23.8398	C2	0.117581	0.057114	0.039659	2.15305e+09	0.0261656	-9.72136e+09	-0.124694	12986	9.47163	SD
000488	C22	2000-11-20	2017-12-31	3.93091e+09	1.44435e+10	3.66587e+09	4.01394e+09	8.56272e+08	6.76851e+08	2.45628e+08	3.6235e+08	0.155344	0.0800073	0.235351	3.61801e+09	0.21783	0.940716	0.172187	0.110523	1.05625e+11	8.22854e+10	25.3832	1	1993-05-05	24	23	3.17805	3.13549	1	3.58386	3.64628	0.035588	0.02458	0.713381	0.725773	2.94725e+10	2.25669e+10	24.1067	C2	0.306002	0.117581	0.093837	2.3766e+07	0.000225004	2.15305e+09	0.0261656	13579	9.51628	SD
000488	C22	2000-11-20	2018-12-31	4.31535e+09	1.92928e+10	3.40449e+09	4.15023e+09	4.60318e+08	2.57861e+09	8.56272e+08	6.76851e+08	-0.0917547	0.440696	0.348941	4.10807e+09	0.10667	0.97614	0.597543	0.172187	1.05319e+11	1.05625e+11	25.3803	1	1993-05-05	25	24	3.21888	3.17805	1	3.64731	3.58386	0.024352	0.035588	0.754349	0.713381	2.88758e+10	2.94725e+10	24.0863	C2	-0.020246	0.306002	0.077805	1.40997e+10	0.133876	2.3766e+07	0.000225004	15191	9.62846	SD
000488	C22	2000-11-20	2019-12-31	3607299700	1.93065e+10	2.52508e+09	4.35109e+09	7.74698e+08	7.55207e+08	4.60318e+08	2.57861e+09	0.0871511	-0.505475	-0.418324	3275326600	0.214759	0.959874	0.209355	0.597543	9.79589e+10	1.05319e+11	25.3078	1	1993-05-05	26	25	3.2581	3.21888	1	3.22282	3.64731	0.017898	0.024352	0.731114	0.754349	3.03954e+10	2.88758e+10	24.1376	C2	0.052628	-0.020246	0.053075	1.22327e+10	0.124876	1.40997e+10	0.133876	13677	9.52347	SD
000488	C22	2000-11-20	2020-12-31	3053157900	1.77595e+10	1.98493e+09	4.04243e+09	2.60827e+08	1.24902e+08	7.74698e+08	7.55207e+08	-0.168308	-0.206444	-0.374752	2575769100	0.0854287	0.985313	0.040909	0.209355	9.15755e+10	9.79589e+10	25.2404	1	1993-05-05	27	26	3.29584	3.2581	1	2.97937	3.22282	0.020816	0.017898	0.718262	0.731114	3.07365e+10	3.03954e+10	24.1487	C2	0.011222	0.052628	0.055393	1.12598e+10	0.122957	1.22327e+10	0.124876	12752	9.45344	SD
000488	C22	2000-11-20	2021-12-31	4.1258e+09	1.41198e+10	2.65652e+09	3.87113e+09	4.82137e+08	2.39693e+08	2.60827e+08	1.24902e+08	0.0536404	0.0278227	0.0814632	3.69793e+09	0.116859	0.965854	0.0580961	0.040909	8.28415e+10	9.15755e+10	25.1402	1	1993-05-05	28	27	3.3322	3.29584	1	2.50884	2.97937	0.025225	0.020816	0.727832	0.718262	3.30198e+10	3.07365e+10	24.2204	C2	0.074286	0.011222	0.102149	8.58189e+09	0.103594	1.12598e+10	0.122957	12296	9.41703	SD
000488	C22	2000-11-20	2022-12-31	8144115971	1.40004e+10	3.21226e+09	4.11497e+09	7.34899e+08	3.04095e+08	4.82137e+08	2.39693e+08	0.0310361	0.00790788	0.038944	7.09328e+09	0.0902368	0.947509	0.0373393	0.0580961	8.4301e+10	8.28415e+10	25.1577	1	1993-05-05	29	28	3.3673	3.3322	1	2.63405	2.50884	0.003765	0.025225	0.718529	0.727832	3.20044e+10	3.30198e+10	24.1891	C2	-0.030753	0.074286	0.013556	3.44982e+09	0.0409227	8.58189e+09	0.103594	10855	9.29238	SD
000498	E48	1997-06-09	2017-12-31	4.22184e+08	1.92946e+09	4.83914e+09	6.42747e+09	0	0	0	0	0	0	0	3.58492e+08	0	1	0	0	1.76268e+10	1.50432e+10	23.5927	1	1994-01-10	23	22	3.13549	3.09104	1	1.42327	1.84632	0.032784	0.028649	0.769372	0.769289	1.23847e+10	8.14765e+09	23.2397	E	0.520037	0.09826	0.132357	2.32437e+08	0.0131866	8.1425e+08	0.0541276	8445	9.04133	SD
000498	E48	1997-06-09	2018-12-31	4.55911e+08	3.55773e+09	4.66461e+09	6.20635e+09	5.7453e+07	2.56253e+08	0	0	0.126018	0.562067	0.688085	3.85779e+08	0.126018	0.983851	0.562067	0	2.38915e+10	1.76268e+10	23.8968	1	1994-01-10	24	23	3.17805	3.13549	1	1.61775	1.42327	0.028341	0.032784	0.733793	0.769372	1.47684e+10	1.23847e+10	23.4158	E	0.192467	0.520037	0.094423	8.30103e+08	0.0347447	2.32437e+08	0.0131866	8703	9.07142	SD
000498	E48	1997-06-09	2019-12-31	438088400	3.4437e+09	5.58014e+09	9.02675e+09	4.07649e+07	2.45263e+08	5.7453e+07	2.56253e+08	-0.038093	-0.0250855	-0.0631785	419181900	0.0930517	0.988162	0.559848	0.562067	3.20612e+10	2.38915e+10	24.1909	1	1994-01-10	25	24	3.21888	3.17805	1	1.37836	1.61775	0.025555	0.028341	0.742626	0.733793	2.32605e+10	1.47684e+10	23.87	E	0.575019	0.192467	0.090151	4.78293e+07	0.00149181	8.30103e+08	0.0347447	10394	9.24898	SD
000498	E48	1997-06-09	2020-12-31	1421548300	7.3944e+09	6.17889e+09	2.049e+10	3.32855e+08	3.87987e+08	4.07649e+07	2.45263e+08	0.205473	0.100401	0.305874	1233922000	0.23415	0.954986	0.272933	0.559848	5.50809e+10	3.20612e+10	24.7321	1	1994-01-10	26	25	3.2581	3.21888	1	1.59945	1.37836	0.026788	0.025555	0.765899	0.742626	3.44373e+10	2.32605e+10	24.2624	E	0.480508	0.575019	0.108362	9.74486e+08	0.0176919	4.78293e+07	0.00149181	14020	9.54824	SD
000498	E48	1997-06-09	2021-12-31	3.0432e+09	7.30494e+09	8.62791e+09	3.34381e+10	4.04003e+08	6.53151e+08	3.32855e+08	3.87987e+08	0.0233791	0.0871332	0.110512	0	0.132756	0.944695	0.214626	0.272933	8.33869e+10	5.50809e+10	25.1468	1	1994-01-10	27	26	3.29584	3.2581	1	1.44964	1.59945	0.032991	0.026788	0.759996	0.765899	5.75223e+10	3.44373e+10	24.7754	E	0.670347	0.480508	0.141605	-2.35648e+09	-0.0282596	9.74486e+08	0.0176919	24686	10.114	SD
000498	E48	1997-06-09	2022-12-31	3.20864e+09	6.70123e+09	9.97826e+09	4.25392e+10	7.62056e+08	1.58103e+09	4.04003e+08	6.53151e+08	0.11159	0.289182	0.400772	0	0.237501	0.886281	0.492742	0.214626	1.0305e+11	8.33869e+10	25.3585	1	1994-01-10	28	27	3.3322	3.29584	1	1.58492	1.44964	0.030791	0.032991	0.777271	0.759996	6.50189e+10	5.75223e+10	24.8979	E	0.130326	0.670347	0.140567	1.51973e+08	0.00147475	-2.35648e+09	-0.0282596	28018	10.2406	SD
000504	M75	1992-12-08	2019-12-31	37535900	6.93912e+07	3.74328e+07	1.56206e+07	2678.86	0	1.44212e+07	9.85708e+06	-0.384126	-0.262604	-0.64673	9498500	7.13679e-05	0.999961	0	0.243904	2.68331e+08	3.42706e+08	19.4077	0	1991-10-18	28	27	3.3322	3.29584	1	2.00007	3.59299	0.068085	-0.111028	0.573452	0.685587	1.34161e+08	9.53817e+07	18.7145	M	0.406564	0.415306	0.189936	1.45224e+07	0.0541211	-1.51875e+07	-0.0443164	351	5.86079	HNS
000507	G55	1993-03-26	2018-12-31	1.27775e+08	9.34771e+08	4.30013e+08	2.57622e+08	2.41616e+07	1.17821e+06	0	0	0.189094	0.00922093	0.198315	1.27771e+08	0.189094	0.974152	0.00922093	0	6.83868e+09	5.9152e+09	22.6459	1	1986-06-20	32	31	3.46574	3.43399	1	2.61521	3.17913	0.028223	0.028042	0.522906	0.477613	2.61496e+09	1.86064e+09	21.6845	G	0.405413	0.033041	0.051401	3.78612e+08	0.0553634	3.6624e+08	0.061915	2898	7.97178	GD
000507	G55	1993-03-26	2019-12-31	289767500	1.20342e+09	4.49855e+08	2.20261e+08	1.12985e+07	260206	2.41616e+07	1.17821e+06	-0.0443912	-0.00316806	-0.0475593	289687949	0.0389915	0.990611	0.000897981	0.00922093	9.25091e+09	6.83868e+09	22.948	1	1986-06-20	33	32	3.49651	3.46574	1	2.78489	2.61521	0.026706	0.028223	0.38872	0.522906	3.32182e+09	2.61496e+09	21.9238	G	0.270311	0.405413	0.036766	3.054e+08	0.033013	3.78612e+08	0.0553634	2420	7.79152	GD
000507	G55	1993-03-26	2022-12-31	7.5455e+08	4.13466e+09	1.18875e+09	4.57017e+08	2.14968e+08	1.43102e+08	2.00095e+08	1.42811e+08	0.0197109	0.000386029	0.0200969	5.29531e+08	0.284895	0.948008	0.189653	0.288385	2.09109e+10	1.77362e+10	23.7635	1	1986-06-20	36	35	3.58352	3.55535	1	3.98282	2.77937	0.022287	0.029647	0.562207	0.583037	5.25027e+09	6.38136e+09	22.3815	G	-0.177249	0.805034	0.045804	1.30173e+09	0.0622515	6.9444e+08	0.0391539	5534	8.61867	GD
000513	C27	1993-10-28	2015-12-31	6.34918e+08	7.98295e+08	1.25609e+09	6.36753e+08	0	0	0	0	0	0	0	5.5444e+08	0	1	0	0	8.07754e+09	7.30261e+09	22.8124	1	1985-01-26	30	29	3.4012	3.3673	0	1.22008	1.31715	0.081654	0.075812	0.404534	0.440964	6.62052e+09	5.54423e+09	22.6134	C2	0.194127	0.200394	0.106034	9.27788e+08	0.11486	7.17394e+08	0.0982381	5913	8.68491	GD
000513	C27	1993-10-28	2016-12-31	7.49322e+08	2.06192e+09	1.46437e+09	5.87716e+08	0	0	0	0	0	0	0	5.71626e+08	0	1	0	0	1.05293e+10	8.07754e+09	23.0774	1	1985-01-26	31	30	3.43399	3.4012	0	1.37606	1.22008	0.07882	0.081654	0.325153	0.404534	7.65178e+09	6.62052e+09	22.7582	C2	0.155767	0.194127	0.095098	1.27922e+09	0.121491	9.27788e+08	0.11486	6297	8.74783	GD
000513	C27	1993-10-28	2017-12-31	1.03277e+09	7.41578e+09	1.35677e+09	5.01669e+08	0	0	0	0	0	0	0	7.66032e+08	0	1	0	0	1.58977e+10	1.05293e+10	23.4894	1	1985-01-26	32	31	3.46574	3.43399	0	1.86353	1.37606	0.282286	0.07882	0.293382	0.325153	8.53097e+09	7.65178e+09	22.867	C2	0.114901	0.155767	0.4306	1.31587e+09	0.0827706	1.27922e+09	0.121491	6963	8.84837	GD
000513	C27	1993-10-28	2018-12-31	1.09239e+09	8.58793e+09	1.38171e+09	6.36325e+08	0	0	0	0	0	0	0	7.95642e+08	0	1	0	0	1.74373e+10	1.58977e+10	23.5819	1	1985-01-26	33	32	3.49651	3.46574	0	1.96795	1.86353	0.067769	0.282286	0.326166	0.293382	8.86066e+09	8.53097e+09	22.9049	C2	0.038646	0.114901	0.027894	1.26762e+09	0.0726958	1.31587e+09	0.0827706	7671	8.9452	GD
000513	C27	1993-10-28	2019-12-31	1233648400	8.85541e+09	1.47244e+09	5.47103e+08	0	0	0	0	0	0	0	797983800	0	1	0	0	1.79765e+10	1.74373e+10	23.6123	1	1985-01-26	34	33	3.52636	3.49651	0	1.91551	1.96795	0.081305	0.067769	0.317149	0.326166	9.3847e+09	8.86066e+09	22.9623	C2	0.059142	0.038646	0.032514	1.76716e+09	0.0983043	1.26762e+09	0.0726958	9019	9.10709	GD
000513	C27	1993-10-28	2020-12-31	1725151400	9.95375e+09	1.74315e+09	7.06787e+08	9.88034e+08	3.12213e+08	0	0	0.572723	0.180977	0.7537	907455700	0.572723	0.900737	0.180977	0	2.05908e+10	1.79765e+10	23.7481	1	1985-01-26	35	34	3.55535	3.52636	0	1.95723	1.91551	0.103509	0.081305	0.337565	0.317149	1.05204e+10	9.3847e+09	23.0766	C2	0.121018	0.059142	0.074886	2.16076e+09	0.104938	1.76716e+09	0.0983043	8367	9.03205	GD
000513	C27	1993-10-28	2021-12-31	1.53855e+09	9.14637e+09	1.9519e+09	7.9068e+08	1.09505e+09	4.06366e+08	9.88034e+08	3.12213e+08	0.0695569	0.0611957	0.130753	9.75977e+08	0.711742	0.880275	0.264122	0.180977	2.23719e+10	2.05908e+10	23.8311	1	1985-01-26	36	35	3.58352	3.55535	0	1.85446	1.95723	0.087257	0.103509	0.360313	0.337565	1.20639e+10	1.05204e+10	23.2135	C2	0.14671	0.121018	0.053975	1.90233e+09	0.085032	2.16076e+09	0.104938	8580	9.05719	GD
000513	C27	1993-10-28	2022-12-31	1.56509e+09	1.04113e+10	2.41526e+09	8.54276e+08	9.4074e+08	2.81864e+08	1.09505e+09	4.06366e+08	-0.0985961	-0.0795493	-0.178145	8.71818e+08	0.601079	0.909643	0.180095	0.264122	2.48648e+10	2.23719e+10	23.9367	1	1985-01-26	37	36	3.61092	3.58352	0	1.96878	1.85446	0.078647	0.087257	0.399302	0.360313	1.26296e+10	1.20639e+10	23.2593	C2	0.046893	0.14671	0.03168	2.77267e+09	0.11151	1.90233e+09	0.085032	9005	9.10554	GD
000518	C27	1993-09-08	2019-12-31	3786600	5.30806e+07	1.26932e+08	6.3351e+07	866608	0	4.76908e+06	0	-1.0306	0	-1.0306	0	0.228862	0.983674	0	0	9.15826e+08	9.25876e+08	20.6353	0	1992-05-18	27	26	3.29584	3.2581	0	2.19161	2.34094	0.019104	-0.032096	0.278996	0.305737	4.17878e+08	3.95514e+08	19.8507	C2	0.056545	0.142924	0.027218	5.86324e+07	0.0640214	2.25668e+07	0.0243735	331	5.80212	JS
000518	C27	1993-09-08	2020-12-31	1538600	5.45915e+07	1.34188e+08	5.76338e+07	3.45963e+06	0	866608	0	1.68531	0	1.68531	788100	2.24856	0.936627	0	0	8.23708e+08	9.15826e+08	20.5293	0	1992-05-18	28	27	3.3322	3.29584	0	1.62982	2.19161	0.033576	0.019104	0.168336	0.278996	5.05399e+08	4.17878e+08	20.0409	C2	0.209442	0.056545	0.04207	1.00233e+08	0.121686	5.86324e+07	0.0640214	288	5.66296	JS
000518	C27	1993-09-08	2021-12-31	3.34763e+06	3.81113e+07	1.19307e+08	6.07665e+07	2.93698e+06	0	3.45963e+06	0	-0.156126	0	-0.156126	1784150	0.877333	0.922937	0	0	7.99312e+08	8.23708e+08	20.4993	0	1992-05-18	29	28	3.3673	3.3322	0	2.27749	1.62982	-0.047881	0.033576	0.190834	0.168336	3.50962e+08	5.05399e+08	19.6762	C2	-0.305575	0.209442	-0.055867	155654	0.000194735	1.00233e+08	0.121686	254	5.53733	JS
000518	C27	1993-09-08	2022-12-31	3.74381e+06	2.81801e+07	1.00116e+08	5.2698e+07	1.30566e+06	0	2.93698e+06	0	-0.435739	0	-0.435739	1988280	0.348751	0.953667	0	0	7.38078e+08	7.99312e+08	20.4196	0	1992-05-18	30	29	3.4012	3.3673	0	2.73211	2.27749	-0.072189	-0.047881	0.195891	0.190834	2.70149e+08	3.50962e+08	19.4145	C2	-0.23026	-0.305575	-0.082379	4.86579e+06	0.00659251	155654	0.000194735	250	5.52146	JS
000519	C35	1993-10-08	2015-12-31	1.88769e+08	3.64828e+08	5.75195e+08	2.92588e+08	0	0	0	0	0	0	0	0	0	1	0	0	5.1557e+09	4.90829e+09	22.3634	1	1998-03-10	17	16	2.83321	2.77259	1	3.3708	2.41107	0.043789	0.080628	0.192024	0.187715	1.52952e+09	2.03573e+09	21.1482	C3	-0.248665	-0.021418	0.057301	-1.41297e+08	-0.027406	-1.98652e+08	-0.0404727	4520	8.41627	HNS
000519	C35	1993-10-08	2016-12-31	3.58055e+08	2.74612e+09	1.0146e+09	6.20405e+08	0	0	0	0	0	0	0	0	0	1	0	0	1.02607e+10	5.1557e+09	23.0516	1	1998-03-10	18	17	2.89037	2.83321	1	2.69954	3.3708	0.015138	0.043789	0.282296	0.192024	3.80091e+09	1.52952e+09	22.0585	C3	1.48504	-0.248665	0.021547	1.57202e+08	0.0153208	-1.41297e+08	-0.027406	10464	9.2557	HNS
000519	C35	1993-10-08	2017-12-31	3.21525e+08	2.33174e+09	9.22614e+08	6.03737e+08	0	0	0	0	0	0	0	0	0	1	0	0	9.72862e+09	1.02607e+10	22.9983	1	1998-03-10	19	18	2.94444	2.89037	1	2.03725	2.69954	0.012361	0.015138	0.226262	0.282296	4.77537e+09	3.80091e+09	22.2867	C3	0.256374	1.48504	0.016235	5.36986e+08	0.0551965	1.57202e+08	0.0153208	8838	9.08682	HNS
000519	C35	1993-10-08	2018-12-31	3.47985e+08	3.18187e+09	6.20653e+08	7.73203e+08	0	0	0	0	0	0	0	2.33655e+08	0	1	0	0	1.04225e+10	9.72862e+09	23.0672	1	1998-03-10	20	19	2.99573	2.94444	1	2.10403	2.03725	0.033357	0.012361	0.245685	0.226262	4.95359e+09	4.77537e+09	22.3234	C3	0.037321	0.256374	0.038316	1.49882e+09	0.143806	5.36986e+08	0.0551965	8084	8.99764	HNS
000519	C35	1993-10-08	2019-12-31	329073300	3.89206e+09	4.7076e+08	8.55842e+08	2.53275e+07	0	0	0	0.0769662	0	0.0769662	231340700	0.0769662	0.993493	0	0	1.10112e+10	1.04225e+10	23.1222	1	1998-03-10	21	20	3.04452	2.99573	1	2.06914	2.10403	0.023178	0.033357	0.256386	0.245685	5.32163e+09	4.95359e+09	22.395	C3	0.074298	0.037321	0.024083	9.12063e+08	0.0828303	1.49882e+09	0.143806	8342	9.02906	HNS
000519	C35	1993-10-08	2020-12-31	256120800	5.35859e+09	3.70733e+08	1.68261e+09	1.20352e+07	0	2.53275e+07	0	-0.0518984	0	-0.0518984	158458100	0.0469905	0.997754	0	0	1.21667e+10	1.10112e+10	23.222	1	1998-03-10	22	21	3.09104	3.04452	1	1.88251	2.06914	0.022567	0.023178	0.29993	0.256386	6.46302e+09	5.32163e+09	22.5894	C3	0.21448	0.074298	0.033308	1.80332e+09	0.148218	9.12063e+08	0.0828303	8496	9.04735	HNS
000519	C35	1993-10-08	2021-12-31	2.93157e+08	6.37928e+09	7.97582e+08	1.98852e+09	0	1.67864e+07	1.20352e+07	0	-0.0410539	0.0572608	0.0162069	1.50349e+08	0	1	0.0572608	0	1.40308e+10	1.21667e+10	23.3645	1	1998-03-10	23	22	3.13549	3.09104	1	1.86736	1.88251	0.034591	0.022567	0.357772	0.29993	7.51366e+09	6.46302e+09	22.74	C3	0.162563	0.21448	0.048365	1.57338e+09	0.112138	1.80332e+09	0.148218	8585	9.05777	HNS
000519	C35	1993-10-08	2022-12-31	270456385	6.62386e+09	8.96258e+08	2.30548e+09	2.13195e+06	7.42124e+06	0	1.67864e+07	0.00788278	-0.0346273	-0.0267445	1.30512e+08	0.00788278	0.999678	0.0274397	0.0572608	1.50032e+10	1.40308e+10	23.4315	1	1998-03-10	24	23	3.17805	3.13549	1	2.23475	1.86736	0.054593	0.034591	0.350022	0.357772	6.71359e+09	7.51366e+09	22.6274	C3	-0.106482	0.162563	0.082413	3.82382e+08	0.0254867	1.57338e+09	0.112138	8510	9.049	HNS
000521	C38	1993-10-18	2015-12-31	2.18835e+09	2.06734e+09	1.33586e+09	1.57974e+09	0	0	2.4685e+08	2.42583e+08	-0.112802	-0.110852	-0.223654	1.9635e+09	0	1	0	0.129156	9.06622e+09	9.00901e+09	22.9278	1	1996-11-18	19	18	2.94444	2.89037	1	0.870427	0.836895	0.002341	0.031125	0.622796	0.61834	1.04158e+10	10764808259	23.0666	C3	-0.032419	0.021432	-0.007143	2.11468e+08	0.0233248	1.65463e+08	0.0183664	18290	9.81411	AH
000521	C38	1993-10-18	2016-12-31	2.91666e+09	4.05887e+09	1.11896e+09	2.3319e+09	6.33737e+08	6.10948e+08	0	0	0.217282	0.209468	0.42675	2.6135e+09	0.217282	0.843864	0.209468	0	1.25076e+10	9.06622e+09	23.2496	1	1996-11-18	20	19	2.99573	2.94444	1	0.998472	0.870427	0.017603	0.002341	0.586964	0.622796	1.25267e+10	1.04158e+10	23.2511	C3	0.202661	-0.032419	0.031445	9.85391e+08	0.0787836	2.11468e+08	0.0233248	18967	9.85046	AH
000521	C38	1993-10-18	2017-12-31	3.84091e+09	5.28308e+09	1.78042e+09	2.86989e+09	5.05005e+08	6.89859e+08	6.33737e+08	6.10948e+08	-0.0335161	0.0205449	-0.0129712	3627122146	0.131481	0.904411	0.179608	0.209468	1.59615e+10	1.25076e+10	23.4934	1	1996-11-18	21	20	3.04452	2.99573	1	0.950235	0.998472	0.002261	0.017603	0.676899	0.586964	1.67974e+10	1.25267e+10	23.5445	C3	0.34093	0.202661	-0.005128	-5.51502e+08	-0.034552	9.85391e+08	0.0787836	17179	9.75144	AH
000521	C38	1993-10-18	2018-12-31	3.70975e+09	4.59608e+09	1.67099e+09	2.28217e+09	1.62895e+08	6.98731e+08	5.05005e+08	6.89859e+08	-0.092219	0.00239146	-0.0898276	3.28447e+09	0.0439099	0.964558	0.18835	0.179608	1.55618e+10	1.59615e+10	23.4681	1	1996-11-18	22	21	3.09104	3.04452	1	0.889746	0.950235	0.002241	0.002261	0.66999	0.676899	1.74902e+10	1.67974e+10	23.5849	C3	0.041241	0.34093	-0.005384	-2.20561e+08	-0.0141732	-5.51502e+08	-0.034552	16520	9.71233	AH
000521	C38	1993-10-18	2019-12-31	3907936000	5.4996e+09	1.38796e+09	2.34312e+09	2.39973e+08	8.96023e+08	1.62895e+08	6.98731e+08	0.0197235	0.0504851	0.0702085	3375942800	0.0614066	0.956365	0.229283	0.18835	1.42022e+10	1.55618e+10	23.3767	1	1996-11-18	23	22	3.13549	3.09104	1	0.857972	0.889746	0.003064	0.002241	0.640058	0.66999	1.65533e+10	1.74902e+10	23.5298	C3	-0.053568	0.041241	-0.001702	1.285e+09	0.090479	-2.20561e+08	-0.0141732	14017	9.54803	AH
000521	C38	1993-10-18	2020-12-31	4979845400	6.59479e+09	1.13028e+09	2.852e+09	2.02738e+08	8.2566e+08	2.39973e+08	8.96023e+08	-0.00747716	-0.0141296	-0.0216068	4296371400	0.0407117	0.969258	0.1658	0.229283	1.61034e+10	1.42022e+10	23.5023	1	1996-11-18	24	23	3.17805	3.13549	1	1.04648	0.857972	-0.004913	0.003064	0.69186	0.640058	1.53881e+10	1.65533e+10	23.4569	C3	-0.070391	-0.053568	-0.025788	1.40352e+09	0.0871568	1.285e+09	0.090479	14907	9.60959	AH
000521	C38	1993-10-18	2021-12-31	4.81002e+09	5.93882e+09	1.44087e+09	2.2991e+09	2.83388e+08	0	2.02738e+08	8.2566e+08	0.016767	-0.171654	-0.154887	4.49411e+09	0.0589161	0.952282	0	0.1658	1.51905e+10	1.61034e+10	23.4439	1	1996-11-18	25	24	3.21888	3.17805	1	0.842373	1.04648	0.005733	-0.004913	0.671189	0.69186	1.8033e+10	1.53881e+10	23.6155	C3	0.171881	-0.070391	0.007029	1.60923e+08	0.0105937	1.40352e+09	0.0871568	12815	9.45837	AH
000523	C26	1993-11-08	2015-12-31	1.73355e+08	2.92262e+08	1.30797e+09	2.23613e+08	901495	2.98483e+07	0	0	0.00520028	0.17218	0.177381	1.6279e+08	0.00520028	0.996915	0.17218	0	3.52994e+09	3.01143e+09	21.9845	0	1978-06-20	37	36	3.61092	3.58352	1	0.466281	0.556762	0.008405	0.013271	0.68796	0.642641	7.57042e+09	5.40883e+09	22.7475	C2	0.399643	0.323422	0.019201	-4.10728e+07	-0.0116355	-4.55951e+07	-0.0151407	746	6.61473	GD
000523	C26	1993-11-08	2016-12-31	4.65494e+08	3.09863e+08	1.75636e+09	3.68109e+08	1.8249e+07	2.41233e+08	901495	2.98483e+07	0.0372668	0.454108	0.491375	4.35772e+08	0.0392035	0.941106	0.51823	0.17218	4.17027e+09	3.52994e+09	22.1512	1	1978-06-20	38	37	3.63759	3.61092	1	0.423417	0.466281	0.00935	0.008405	0.571952	0.68796	9.84907e+09	7.57042e+09	23.0106	C2	0.300994	0.399643	0.016244	-6.95384e+08	-0.166748	-4.10728e+07	-0.0116355	805	6.69084	GD
000523	C26	1993-11-08	2017-12-31	6.68999e+08	4.48971e+08	2.24119e+09	5.37798e+08	3.29541e+06	1.67941e+08	1.8249e+07	2.41233e+08	-0.0223522	-0.109555	-0.131907	6.4681e+08	0.00492588	0.99266	0.251033	0.51823	4.81264e+09	4.17027e+09	22.2945	1	1978-06-20	39	38	3.66356	3.63759	1	0.407472	0.423417	0.007023	0.00935	0.617673	0.571952	1.1811e+10	9.84907e+09	23.1923	C2	0.199196	0.300994	0.012848	-1.59719e+08	-0.0331874	-6.95384e+08	-0.166748	848	6.74288	GD
000523	C26	1993-11-08	2018-12-31	4.47653e+08	7.38735e+08	4.70465e+08	3.82023e+08	4.5675e+06	1.61662e+08	3.29541e+06	1.67941e+08	0.00284168	-0.0140274	-0.0111857	0	0.0102032	0.993817	0.361132	0.251033	6.21165e+09	4.81264e+09	22.5497	1	1978-06-20	40	39	3.68888	3.66356	1	1.08219	0.407472	-0.029572	0.007023	0.732223	0.617673	5.73989e+09	1.1811e+10	22.4707	C2	-0.51402	0.199196	-0.105529	-4.75723e+08	-0.0765856	-1.59719e+08	-0.0331874	834	6.72623	GD
000523	C26	1993-11-08	2021-12-31	6.07045e+07	8.92058e+08	274841422	2.27844e+08	6.90864e+06	1.18794e+07	7.2988e+06	5.62174e+06	-0.00642727	0.103084	0.0966568	5.4501e+07	0.113808	0.992255	0.195692	0.141266	2.70725e+09	3.39941e+09	21.7192	0	1978-06-20	43	42	3.7612	3.73767	1	1.04707	1.0254	0.529853	-1.39516	0.622115	1.95656	2.58555e+09	3.31521e+09	21.6732	C2	-0.220096	-0.423046	-3.48659	-1.41607e+08	-0.0523065	-1.89065e+09	-0.556168	850	6.74524	GD
000523	C26	1993-11-08	2022-12-31	1.41319e+08	3.38758e+08	2.04184e+08	1.21908e+08	3590.46	1.05491e+07	6.90864e+06	1.18794e+07	-0.0488615	-0.00941321	-0.0582747	1.2624e+08	2.54068e-05	0.999989	0.0746478	0.195692	2.33919e+09	2.70725e+09	21.5731	0	1978-06-20	44	43	3.78419	3.7612	1	0.940116	1.04707	-0.030586	0.529853	0.585034	0.622115	2.4882e+09	2.58555e+09	21.6348	C2	-0.037651	-0.220096	-0.068647	-3.14756e+08	-0.134557	-1.41607e+08	-0.0523065	787	6.66823	GD
000524	L72	1993-11-18	2018-12-31	4.16671e+09	2.52477e+09	1.76242e+08	4.93407e+08	3.02286e+06	5.64856e+06	0	0	0.000725481	0.00135564	0.00208112	3.76094e+09	0.000725481	0.998803	0.00135564	0	4.58324e+09	4.43805e+09	22.2457	1	1993-01-14	25	24	3.21888	3.17805	1	0.647546	0.69431	0.04756	0.041727	0.432239	0.419242	7.07787e+09	6.39203e+09	22.6802	L	0.107297	20.1113	0.026501	2.47047e+08	0.0539023	5.10113e+08	0.114941	5919	8.68592	GD
000524	L72	1993-11-18	2019-12-31	4822486600	2.56928e+09	1.75332e+08	4.60269e+08	1.71089e+07	1.3185e+07	3.02286e+06	5.64856e+06	0.0029209	0.00156277	0.00448368	4348063300	0.00354773	0.993341	0.00273407	0.00135564	4.76883e+09	4.58324e+09	22.2854	1	1993-01-14	26	25	3.2581	3.21888	1	0.598189	0.647546	0.060548	0.04756	0.425437	0.432239	7.9721e+09	7.07787e+09	22.7992	L	0.126342	0.107297	0.082571	3.14327e+08	0.0659128	2.47047e+08	0.0539023	6116	8.71866	GD
000524	L72	1993-11-18	2020-12-31	475180300	1.64069e+09	9.49131e+07	3.43625e+08	1.15149e+07	1.55747e+07	1.71089e+07	1.3185e+07	-0.0117723	0.00502907	-0.00674327	412444700	0.0242327	0.992982	0.0327765	0.00273407	3.51868e+09	4.76883e+09	21.9814	0	1993-01-14	27	26	3.29584	3.2581	1	1.87407	0.598189	-0.07438	0.060548	0.321346	0.425437	1.87756e+09	7.9721e+09	21.3532	L	-0.764483	0.126342	-0.098774	-4.27836e+08	-0.12159	3.14327e+08	0.0659128	5389	8.59212	GD
000524	L72	1993-11-18	2021-12-31	1.84167e+07	1.40958e+09	7.14119e+07	2.65854e+08	24571939	344505	1.15149e+07	1.55747e+07	0.708976	-0.826977	-0.118	1.77454e+07	1.33422	0.982568	0.0187061	0.0327765	3.13777e+09	3.51868e+09	21.8668	0	1993-01-14	28	27	3.3322	3.29584	1	2.05578	1.87407	-0.046091	-0.07438	0.283611	0.321346	1.52632e+09	1.87756e+09	21.1461	L	-0.187075	-0.764483	-0.060448	-9.89401e+07	-0.031532	-4.27836e+08	-0.12159	4843	8.48529	GD
000524	L72	1993-11-18	2022-12-31	5.0122e+06	1.10033e+09	7.34105e+07	2.57472e+08	2.12558e+07	355552	24571939	344505	-0.661613	0.00220402	-0.659409	4.41628e+06	4.24082	0.980682	0.0709374	0.0187061	2.98648e+09	3.13777e+09	21.8174	0	1993-01-14	29	28	3.3673	3.3322	1	2.88673	2.05578	-0.063859	-0.046091	0.310567	0.283611	1.03455e+09	1.52632e+09	20.7572	L	-0.322189	-0.187075	-0.084773	-4.86897e+07	-0.0163034	-9.89401e+07	-0.031532	4515	8.41516	GD
000525	C26	1993-10-28	2016-12-31	1.48818e+09	1.6881e+09	1.21634e+09	1.1535e+09	0	0	0	0	0	0	0	0	0	1	0	0	1.05545e+10	8.27115e+09	23.0798	1	1991-06-13	25	24	3.21888	3.17805	0	2.98359	1.81521	0.012032	0.015974	0.540696	0.518339	3.53751e+09	4.55657e+09	21.9867	C2	-0.223645	-0.331146	-0.00965	2.66184e+08	0.02522	2.45747e+08	0.0297113	2917	7.97831	JS
000525	C26	1993-10-28	2017-12-31	2.07808e+09	2.39734e+09	1.3205e+09	9.81064e+08	3.95818e+08	7.73172e+08	0	0	0.190473	0.372061	0.562534	1.87004e+09	0.190473	0.834893	0.372061	0	1.22471e+10	1.05545e+10	23.2286	1	1991-06-13	26	25	3.2581	3.21888	0	2.46214	2.98359	0.057679	0.012032	0.548565	0.540696	4.97418e+09	3.53751e+09	22.3275	C2	0.406125	-0.223645	0.081369	5.14336e+08	0.0419964	2.66184e+08	0.02522	3438	8.14265	JS
000525	C26	1993-10-28	2018-12-31	2.26895e+09	2.89642e+09	1.96204e+09	1.46002e+09	2.27797e+08	8.48923e+08	3.95818e+08	7.73172e+08	-0.0740524	0.0333857	-0.0406666	1.76054e+09	0.100397	0.921352	0.374148	0.372061	1.34144e+10	1.22471e+10	23.3196	1	1991-06-13	27	26	3.29584	3.2581	0	2.27044	2.46214	0.047501	0.057679	0.644051	0.548565	5.90827e+09	4.97418e+09	22.4996	C2	0.187787	0.406125	0.130202	3.77641e+08	0.028152	5.14336e+08	0.0419964	3599	8.18841	JS
000525	C26	1993-10-28	2019-12-31	1986697500	1.40575e+09	1.20989e+09	1.38098e+09	3.5445e+07	6.71345e+08	2.27797e+08	8.48923e+08	-0.0968199	-0.0893835	-0.186203	1670546100	0.0178411	0.974786	0.33792	0.374148	1.37627e+10	1.34144e+10	23.3452	1	1991-06-13	28	27	3.3322	3.29584	0	2.98252	2.27044	-0.024475	0.047501	0.670422	0.644051	4.61445e+09	5.90827e+09	22.2525	C2	-0.218984	0.187787	-0.069128	1.46451e+09	0.106411	3.77641e+08	0.028152	3395	8.13006	JS
000525	C26	1993-10-28	2020-12-31	543632300	1.98109e+08	6.30001e+08	1.07001e+09	1.7599e+07	3.37706e+08	3.5445e+07	6.71345e+08	-0.0328273	-0.613722	-0.646549	480725800	0.0323729	0.911165	0.621203	0.33792	1.15427e+10	1.37627e+10	23.1693	1	1991-06-13	29	28	3.3673	3.3322	0	2.86991	2.98252	-0.012916	-0.024475	0.64406	0.670422	4.022e+09	4.61445e+09	22.115	C2	-0.128392	-0.218984	-0.035016	2.31238e+08	0.0200332	1.46451e+09	0.106411	3195	8.06934	JS
000525	C26	1993-10-28	2021-12-31	7.05948e+08	2.63435e+08	8.34305e+08	9.25866e+08	2.31692e+07	4.43264e+08	1.7599e+07	3.37706e+08	0.00789047	0.149526	0.157417	5.52152e+08	0.03282	0.91205	0.627899	0.621203	9.70762e+09	1.15427e+10	22.9962	1	1991-06-13	30	29	3.4012	3.3673	0	2.07278	2.86991	-0.387527	-0.012916	0.939059	0.64406	4.68338e+09	4.022e+09	22.2673	C2	0.164442	-0.128392	-0.864113	3.48635e+08	0.0359135	2.31238e+08	0.0200332	3117	8.04463	JS
000525	C26	1993-10-28	2022-12-31	1.17596e+09	3.92311e+08	8.36274e+08	9.40154e+08	3.84749e+07	3.04503e+08	2.31692e+07	4.43264e+08	0.0130155	-0.117998	-0.104983	8.6006e+08	0.032718	0.901928	0.258941	0.627899	1.02808e+10	9.70762e+09	23.0535	1	1991-06-13	31	30	3.43399	3.4012	0	1.59642	2.07278	0.070738	-0.387527	0.86399	0.939059	6.43991e+09	4.68338e+09	22.5858	C2	0.375056	0.164442	1.08372	1.14242e+09	0.111122	3.48635e+08	0.0359135	2951	7.9899	JS
000528	C35	1993-11-18	2015-12-31	2.09732e+09	4.26876e+09	3.15077e+09	9.90162e+08	0	0	0	0	0	0	0	1.64489e+09	0	1	0	0	2.03844e+10	20801901583	23.738	1	1993-11-08	22	21	3.09104	3.04452	1	3.06265	2.0209	0.001019	0.009286	0.563075	0.561288	6.65582e+09	1.02934e+10	22.6188	C3	-0.35339	-0.182069	-0.010197	1.45394e+08	0.00713261	5.54443e+08	0.0266535	8647	9.06497	GX
000528	C35	1993-11-18	2016-12-31	2.01666e+09	4.71428e+09	2.61902e+09	1.53272e+09	3.27022e+08	5.65367e+09	0	0	0.162161	2.80349	2.96565	1.54157e+09	0.162161	0.930632	2.80349	0	2.05841e+10	2.03844e+10	23.7478	1	1993-11-08	23	22	3.13549	3.09104	1	2.93832	3.06265	0.002311	0.001019	0.570183	0.563075	7.0054e+09	6.65582e+09	22.6699	C3	0.052522	-0.35339	-0.007288	1.37819e+09	0.0669539	1.45394e+08	0.00713261	7976	8.98419	GX
000528	C35	1993-11-18	2017-12-31	2.43632e+09	3.85636e+09	2.80513e+09	2.58999e+09	3.35377e+08	1.14081e+09	3.27022e+08	5.65367e+09	0.00342915	-1.85233	-1.8489	1.92201e+09	0.137657	0.913033	0.468249	2.80349	2.16581e+10	2.05841e+10	23.7986	1	1993-11-08	24	23	3.17805	3.13549	1	1.92273	2.93832	0.014879	0.002311	0.579048	0.570183	1.12642e+10	7.0054e+09	23.1449	C3	0.607934	0.052522	0.017121	9.52603e+08	0.0439838	1.37819e+09	0.0669539	8420	9.03837	GX
000528	C35	1993-11-18	2018-12-31	3.44233e+09	3.99122e+09	3.53272e+09	3.38045e+09	4.12762e+08	1.22073e+09	3.35377e+08	1.14081e+09	0.0224807	0.0232178	0.0456985	2.80164e+09	0.119908	0.896582	0.354624	0.468249	2.6212e+10	2.16581e+10	23.9895	1	1993-11-08	25	24	3.21888	3.17805	1	1.44939	1.92273	0.032083	0.014879	0.614775	0.579048	1.80848e+10	1.12642e+10	23.6183	C3	0.605513	0.607934	0.065592	6.33886e+08	0.0241831	9.52603e+08	0.0439838	9807	9.19085	GX
000528	C35	1993-11-18	2021-12-31	5.98354e+09	6.40652e+09	6.26699e+09	5.45174e+09	3.31031e+08	1.83325e+09	346579039	1.42906e+09	-0.00259852	0.0675508	0.0649522	4.74062e+09	0.0553236	0.948329	0.306382	0.422963	4.04332e+10	3.40105e+10	24.4229	1	1993-11-08	28	27	3.3322	3.29584	1	1.40879	1.47855	0.025171	0.039561	0.600767	0.649732	2.87007e+10	2.30026e+10	24.0802	C3	0.247719	0.199468	0.050891	8.46491e+08	0.0209355	2.00783e+09	0.0590355	17122	9.74812	GX
000528	C35	1993-11-18	2022-12-31	8.11914e+09	7.2347e+09	7.57128e+09	5.64709e+09	5.06272e+08	2.27554e+09	3.31031e+08	1.83325e+09	0.0215838	0.0544755	0.0760593	6.13931e+09	0.0623554	0.930022	0.280269	0.306382	4.2258e+10	4.04332e+10	24.4671	1	1993-11-08	29	28	3.3673	3.3322	1	1.59586	1.40879	0.015307	0.025171	0.593573	0.600767	2.64797e+10	2.87007e+10	23.9996	C3	-0.077385	0.247719	0.027013	9.5877e+08	0.0226885	8.46491e+08	0.0209355	16488	9.71039	GX
000532	S90	1994-01-03	2018-12-31	2.79104e+07	3.17406e+08	1.94005e+08	6.37427e+07	5.36998e+07	3.45102e+06	2.87019e+07	3.34894e+06	0.895647	0.00365745	0.899304	1.5367e+07	1.924	0.830817	0.123646	0.132849	2.58103e+09	2.33665e+09	21.6715	0	1992-10-28	26	25	3.2581	3.21888	1	4.86591	4.87669	0.025035	0.027716	0.6367	0.628915	5.30432e+08	4.79147e+08	20.0892	S	0.107033	0.545473	0.061436	1.01941e+08	0.0394961	1.26189e+08	0.054004	635	6.45362	GD
000532	S90	1994-01-03	2019-12-31	22220100	2.54346e+08	1.22072e+08	5.41571e+07	5.16533e+07	2.10994e+06	5.36998e+07	3.45102e+06	-0.0921005	-0.0603545	-0.152455	10159200	2.32462	0.796917	0.0949563	0.123646	2.52945e+09	2.58103e+09	21.6513	0	1992-10-28	27	26	3.29584	3.2581	1	5.84725	4.86591	0.031329	0.025035	0.599001	0.6367	4.32588e+08	5.30432e+08	19.8853	S	-0.184461	0.107033	0.072883	1.50317e+08	0.0594266	1.01941e+08	0.0394961	610	6.41346	GD
000532	S90	1994-01-03	2020-12-31	26593400	4.42224e+08	1.14807e+08	6.41784e+07	2.89361e+07	0	5.16533e+07	2.10994e+06	-0.854241	-0.0793407	-0.933582	11502600	1.08809	0.934567	0	0.0949563	2.32988e+09	2.52945e+09	21.5691	0	1992-10-28	28	27	3.3322	3.29584	1	4.52371	5.84725	0.076185	0.031329	0.493387	0.599001	5.15038e+08	4.32588e+08	20.0598	S	0.190596	-0.184461	0.153215	1.62218e+08	0.0696249	1.50317e+08	0.0594266	648	6.47389	GD
000532	S90	1994-01-03	2021-12-31	2.18079e+07	3.27726e+08	1.6328e+08	1.84237e+08	3.51273e+07	0	2.89361e+07	0	0.283898	0	0.283898	1.14858e+07	1.61076	0.892815	0	0	2.78835e+09	2.32988e+09	21.7487	0	1992-10-28	29	28	3.3673	3.3322	1	4.4199	4.52371	0.071243	0.076185	0.514095	0.493387	6.30863e+08	5.15038e+08	20.2626	S	0.224886	0.190596	0.151217	1.92156e+08	0.0689139	1.62218e+08	0.0696249	976	6.88346	GD
000532	S90	1994-01-03	2022-12-31	1.77692e+07	3.61714e+08	6.54523e+07	1.45398e+08	1.84124e+07	1.26732e+06	3.51273e+07	0	-0.940667	0.0713212	-0.869345	1.23047e+07	1.0362	0.949097	0.0713212	0	2.4509e+09	2.78835e+09	21.6197	0	1992-10-28	30	29	3.4012	3.3673	1	3.75766	4.4199	0.061836	0.071243	0.437412	0.514095	6.52242e+08	6.30863e+08	20.2959	S	0.033889	0.224886	0.104868	1.05617e+08	0.0430932	1.92156e+08	0.0689139	376	5.92959	GD
000533	C38	1994-01-03	2018-12-31	26343184	1.74836e+08	1.13789e+09	3.84785e+08	2.92743e+07	2.55011e+07	0	7.39943e+07	1.11127	-1.84082	-0.729557	17294085	1.11127	0.832561	0.968035	1.65805	2.49027e+09	4.36584e+09	21.6357	0	1992-10-28	26	25	3.2581	3.21888	0	0.260503	0.528108	-0.492713	0.015261	0.622565	0.500873	9.55944e+09	8.26695e+09	22.9808	C3	0.156344	0.905499	-0.566241	-3.90022e+07	-0.0156619	-1.44759e+08	-0.0331572	1325	7.18917	GD
000533	C38	1994-01-03	2019-12-31	55935600	3.13021e+08	1.0605e+09	3.40787e+08	2.29108e+07	8.94479e+06	2.92743e+07	2.55011e+07	-0.113766	-0.295989	-0.409755	46885300	0.409592	0.926808	0.159912	0.968035	2.3693e+09	2.49027e+09	21.5859	0	1992-10-28	27	26	3.29584	3.2581	0	1.72475	0.260503	-0.004327	-0.492713	0.630724	0.622565	1.37371e+09	9.55944e+09	21.0408	C3	-0.856299	0.156344	-0.011582	1.40584e+08	0.0593356	-3.90022e+07	-0.0156619	1279	7.15383	GD
000533	C38	1994-01-03	2020-12-31	17059600	2.73051e+08	1.00793e+09	348200604	2.30319e+07	5.37798e+06	2.29108e+07	8.94479e+06	0.00710381	-0.209079	-0.201975	44865900	1.35009	0.91565	0.315247	0.159912	2.44437e+09	2.3693e+09	21.6171	0	1992-10-28	28	27	3.3322	3.29584	0	1.6542	1.72475	0.034975	-0.004327	0.610891	0.630724	1.47767e+09	1.37371e+09	21.1137	C3	0.075685	-0.856299	0.098762	3.83375e+07	0.015684	1.40584e+08	0.0593356	1270	7.14677	GD
000533	C38	1994-01-03	2021-12-31	5.99766e+07	2.11967e+08	1.03169e+09	3.22287e+08	6.99282e+07	2.50557e+06	2.30319e+07	5.37798e+06	0.781909	-0.0478922	0.734017	0	1.16593	0.670099	0.0417759	0.315247	2.37481e+09	2.44437e+09	21.5882	0	1992-10-28	29	28	3.3673	3.3322	0	1.62799	1.6542	-0.008565	0.034975	0.657768	0.610891	1.45873e+09	1.47767e+09	21.1008	C3	-0.012818	0.075685	-0.024417	5.44046e+07	0.022909	3.83375e+07	0.015684	1245	7.12689	GD
000533	C38	1994-01-03	2022-12-31	1.3189e+08	2.33806e+08	1.0683e+09	4.34089e+08	1.90098e+07	7.73814e+07	6.99282e+07	2.50557e+06	-0.386068	0.567715	0.181647	0	0.144134	0.918694	0.586713	0.0417759	2.55136e+09	2.37481e+09	21.6599	0	1992-10-28	30	29	3.4012	3.3673	0	1.43839	1.62799	0.020202	-0.008565	0.665328	0.657768	1.77377e+09	1.45873e+09	21.2964	C3	0.215963	-0.012818	0.064243	9.20724e+07	0.0360875	5.44046e+07	0.022909	1252	7.1325	GD
000534	C27	1994-01-10	2021-12-31	3.53487e+07	3.20699e+08	1.28991e+08	2.01538e+08	3.90104e+06	470392	4.64473e+06	6.97448e+06	-0.0210387	-0.183998	-0.205037	1.58552e+07	0.110359	0.987836	0.0133072	0.458479	2.11745e+09	2.12577e+09	21.4735	0	1992-11-04	29	28	3.3673	3.3322	0	3.22657	3.84711	0.041971	0.032381	0.480749	0.53347	6.56256e+08	5.52562e+08	20.3021	C2	0.18766	0.006974	0.061894	1.36668e+08	0.0645434	1.42423e+08	0.0669981	1038	6.94505	GD
000534	C27	1994-01-10	2022-12-31	22491655	2.9337e+08	2.03097e+08	2.26047e+08	1.92724e+06	2.2287e+06	3.90104e+06	470392	-0.087757	0.078176	-0.00958099	1.56699e+07	0.0856867	0.993431	0.0990901	0.0133072	2.4348e+09	2.11745e+09	21.6131	0	1992-11-04	30	29	3.4012	3.3673	0	3.06711	3.22657	0.043355	0.041971	0.490645	0.480749	7.93843e+08	6.56256e+08	20.4924	C2	0.209655	0.18766	0.069444	1.94886e+08	0.0800418	1.36668e+08	0.0645434	1221	7.10743	GD
000536	C39	1993-11-26	2015-12-31	4.35608e+09	3.2348e+09	1.82323e+09	5.3415e+08	1.38105e+09	1.76121e+09	0	0	0.31704	0.40431	0.721349	3.51796e+09	0.31704	0.573064	0.40431	0	8.97267e+09	1.04365e+10	22.9174	1	1995-05-25	20	19	2.99573	2.94444	0	1.65134	1.48706	0.022357	0.035842	0.663016	0.617403	5.43357e+09	7.01819e+09	22.4159	C3	-0.225788	0.26594	0.071058	1.98834e+09	0.221599	1.45705e+09	0.139611	6551	8.78737	FJ
000536	C39	1993-11-26	2016-12-31	3.95514e+09	8.01656e+09	1.90161e+09	8.49741e+08	2.09595e+09	2.10171e+09	1.38105e+09	1.76121e+09	0.180751	0.0860923	0.266843	3.19605e+09	0.529929	0.738548	0.531388	0.40431	1.89436e+10	8.97267e+09	23.6647	1	1995-05-25	21	20	3.04452	2.99573	0	4.27043	1.65134	0.020098	0.022357	0.309024	0.663016	4.43599e+09	5.43357e+09	22.213	C3	-0.183595	-0.225788	0.016135	-1.7369e+08	-0.0091688	1.98834e+09	0.221599	5882	8.67965	FJ
000536	C39	1993-11-26	2017-12-31	3.82392e+09	6.16799e+09	2.154e+09	1.60043e+09	2.56486e+09	2.50419e+09	2.09595e+09	2.10171e+09	0.122627	0.105252	0.227878	2.96262e+09	0.670741	0.584166	0.654875	0.531388	2.10184e+10	1.89436e+10	23.7687	1	1995-05-25	22	21	3.09104	3.04452	0	4.29908	4.27043	0.009443	0.020098	0.389247	0.309024	4.88905e+09	4.43599e+09	22.3103	C3	0.102133	-0.183595	-0.02689	4.39547e+08	0.0209124	-1.7369e+08	-0.0091688	4923	8.50167	FJ
000536	C39	1993-11-26	2018-12-31	3.30311e+09	5.28395e+09	4.33909e+08	0	2.22304e+09	3.13086e+09	2.56486e+09	2.50419e+09	-0.103485	0.189721	0.0862362	2.52095e+09	0.673015	0.579284	0.947853	0.654875	1.90899e+10	2.10184e+10	23.6724	1	1995-05-25	23	22	3.13549	3.09104	0	4.22549	4.29908	-0.261189	0.009443	0.605061	0.389247	4.51779e+09	4.88905e+09	22.2313	C3	-0.075938	0.102133	-0.398076	-1.08256e+09	-0.0567085	4.39547e+08	0.0209124	5028	8.52278	FJ
000536	C39	1993-11-26	2019-12-31	225673100	3.00087e+09	2.43777e+08	1.54102e+09	2.97767e+08	2.94462e+09	2.22304e+09	3.13086e+09	-8.53125	-0.825267	-9.35651	290105000	1.31946	0.900773	13.0482	0.947853	1.46237e+10	1.90899e+10	23.4059	1	1995-05-25	24	23	3.17805	3.13549	0	9.92025	4.22549	-0.177294	-0.261189	0.661928	0.605061	1.47412e+09	4.51779e+09	21.1113	C3	-0.673707	-0.075938	-0.344015	-5.2756e+08	-0.0360757	-1.08256e+09	-0.0567085	3300	8.10168	FJ
000536	C39	1993-11-26	2020-12-31	333217800	1.61792e+09	2.28404e+08	7.51637e+08	1.14119e+08	1.36979e+09	2.97767e+08	2.94462e+09	-0.551135	-4.72613	-5.27727	337502200	0.342475	0.929466	4.11078	13.0482	1.2135e+10	1.46237e+10	23.2194	1	1995-05-25	25	24	3.21888	3.17805	1	5.5313	9.92025	0.050547	-0.177294	0.54102	0.661928	2.19387e+09	1.47412e+09	21.5089	C3	0.488255	-0.673707	0.123757	4.5835e+08	0.037771	-5.2756e+08	-0.0360757	3255	8.08795	FJ
000536	C39	1993-11-26	2021-12-31	3.58622e+08	1.55455e+09	3.53575e+08	7.40254e+08	1.51688e+08	1.36481e+09	1.14119e+08	1.36979e+09	0.104759	-0.0138749	0.0908839	3.5046e+08	0.422974	0.902423	3.80571	4.11078	1.14982e+10	1.2135e+10	23.1655	1	1995-05-25	26	25	3.2581	3.21888	1	3.81528	5.5313	-0.017807	0.050547	0.533911	0.54102	3.01373e+09	2.19387e+09	21.8264	C3	0.373703	0.488255	-0.036799	6.20764e+08	0.0539878	4.5835e+08	0.037771	3150	8.05516	FJ
000536	C39	1993-11-26	2022-12-31	2.84236e+08	2.13314e+09	6.99789e+07	2.47259e+08	1.31241e+08	1.42049e+09	1.51688e+08	1.36481e+09	-0.0719339	0.195885	0.123951	2.72124e+08	0.461734	0.938475	4.99757	3.80571	9.26073e+09	1.14982e+10	22.949	1	1995-05-25	27	26	3.29584	3.2581	1	3.94106	3.81528	-0.132108	-0.017807	0.561668	0.533911	2.34981e+09	3.01373e+09	21.5776	C3	-0.220298	0.373703	-0.231589	1.53128e+09	0.165352	6.20764e+08	0.0539878	2062	7.63143	FJ
000538	C27	1993-12-15	2015-12-31	8.94451e+07	2.64977e+09	1.05774e+09	2.46999e+09	8.06021e+07	6.50812e+06	0	0	0.901136	0.072761	0.973897	5.28639e+07	0.901136	0.969581	0.072761	0	1.92909e+10	1.63413e+10	23.6829	1	1993-11-30	22	21	3.09104	3.04452	1	0.930216	0.868556	0.142843	0.152823	0.298748	0.308801	2.07381e+10	1.88144e+10	23.7552	C2	0.10225	0.189669	0.186955	2.1795e+09	0.112981	1.58686e+09	0.0971073	8151	9.0059	YN
000538	C27	1993-12-15	2016-12-31	1.54261e+08	3.29261e+09	1.01204e+09	3.19564e+09	9.00659e+07	6.62274e+06	8.06021e+07	6.50812e+06	0.0613493	0.000743056	0.0620923	1.34291e+08	0.583856	0.972646	0.0429322	0.072761	2.45866e+10	1.92909e+10	23.9255	1	1993-11-30	23	22	3.13549	3.09104	1	1.0971	0.930216	0.119207	0.142843	0.355604	0.298748	2.24107e+10	2.07381e+10	23.8328	C2	0.08065	0.10225	0.152612	2.98476e+09	0.121398	2.1795e+09	0.112981	8396	9.03551	YN
000538	C27	1993-12-15	2017-12-31	2.885e+08	2.66633e+09	1.23381e+09	3.58384e+09	9.58367e+07	2.46255e+07	9.00659e+07	6.62274e+06	0.0200029	0.062401	0.0824039	2.53888e+08	0.332189	0.964057	0.0853568	0.0429322	2.77025e+10	2.45866e+10	24.0448	1	1993-11-30	24	23	3.17805	3.13549	1	1.13934	1.0971	0.113078	0.119207	0.345081	0.355604	2.43146e+10	2.24107e+10	23.9143	C2	0.084958	0.08065	0.094762	1.15569e+09	0.0417178	2.98476e+09	0.121398	8294	9.02329	YN
000538	C27	1993-12-15	2018-12-31	5.9e+08	3.01713e+09	1.85338e+09	4.22205e+09	1.053e+08	2.85598e+06	9.58367e+07	2.46255e+07	0.0160389	-0.0368974	-0.0208586	5.49622e+08	0.178474	0.965099	0.00484065	0.0853568	3.03776e+10	2.77025e+10	24.137	1	1993-11-30	25	24	3.21888	3.17805	1	1.13739	1.13934	0.108295	0.113078	0.344171	0.345081	2.67082e+10	2.43146e+10	24.0082	C2	0.098443	0.084958	0.064482	2.62981e+09	0.0865706	1.15569e+09	0.0417178	8068	8.99566	YN
000538	C27	1993-12-15	2019-12-31	582339700	1.29942e+10	2.03797e+09	4.59053e+09	1.31417e+08	1.0574e+08	1.053e+08	2.85598e+06	0.0448498	0.176673	0.221523	565225500	0.225672	0.989886	0.181577	0.00484065	4.9658e+10	3.03776e+10	24.6284	1	1993-11-30	26	25	3.2581	3.21888	1	1.67398	1.13739	0.084036	0.108295	0.232755	0.344171	2.96647e+10	2.67082e+10	24.1132	C2	0.110695	0.098443	0.009027	2.10474e+09	0.0423848	2.62981e+09	0.0865706	8124	9.00258	YN
000538	C27	1993-12-15	2020-12-31	360647800	1.52797e+10	3.55416e+09	4.63689e+09	1.13298e+08	1.67847e+06	1.31417e+08	1.0574e+08	-0.0502409	-0.28854	-0.338781	0	0.314152	0.992585	0.00465405	0.181577	55219448243	4.9658e+10	24.7346	1	1993-11-30	27	26	3.29584	3.2581	1	1.68646	1.67398	0.099802	0.084036	0.305607	0.232755	3.27428e+10	2.96647e+10	24.2119	C2	0.103763	0.110695	0.013994	3.82891e+09	0.0693398	2.10474e+09	0.0423848	8131	9.00344	YN
000538	C27	1993-12-15	2021-12-31	3.90171e+08	1.88709e+10	7.18443e+09	4.20868e+09	7.07575e+07	0	1.13298e+08	1.67847e+06	-0.109031	-0.00430188	-0.113333	1.92221e+08	0.18135	0.99625	0	0.00465405	5.22928e+10	55219448243	24.6801	1	1993-11-30	28	27	3.3322	3.29584	1	1.43765	1.68646	0.053475	0.099802	0.265026	0.305607	3.63739e+10	3.27428e+10	24.3171	C2	0.110899	0.103763	0.01974	5.22328e+09	0.0998853	3.82891e+09	0.0693398	8464	9.04358	YN
000538	C27	1993-12-15	2022-12-31	4.19302e+08	1.30561e+10	9.08982e+09	4.63926e+09	3.0336e+08	4.34114e+07	7.07575e+07	0	0.554738	0.103532	0.65827	0	0.723488	0.976765	0.103532	0	5.33209e+10	5.22928e+10	24.6996	1	1993-11-30	29	28	3.3673	3.3322	1	1.46131	1.43765	0.05327	0.053475	0.277451	0.265026	3.64884e+10	3.63739e+10	24.3203	C2	0.003147	0.110899	0.002842	3.20941e+09	0.0601904	5.22328e+09	0.0998853	8781	9.08035	YN
000541	C38	1993-11-23	2015-12-31	9.53276e+08	9.35241e+08	3.66401e+08	3.96263e+08	935352	1.32068e+08	1.30426e+07	6.7448e+07	-0.0127006	0.0677877	0.0550871	0	0.000981197	0.999	0.138542	0.0766774	6.0483e+09	3.7367e+09	22.523	1	1992-10-20	23	22	3.13549	3.09104	1	2.10254	1.21771	0.006231	0.071364	0.163774	0.171864	2.87666e+09	3.06864e+09	21.7799	C3	-0.062563	0.214495	0.004326	1.88325e+08	0.0311369	3.05639e+08	0.0817937	8028	8.99069	GD
000541	C38	1993-11-23	2016-12-31	1.21871e+09	1.47928e+09	595257954	5.52256e+08	2638044	2.57668e+08	935352	1.32068e+08	0.00139712	0.103059	0.104456	9.23888e+08	0.00216461	0.998217	0.211426	0.138542	6.10017e+09	6.0483e+09	22.5316	1	1992-10-20	24	23	3.17805	3.13549	1	1.81204	2.10254	0.175939	0.006231	0.179453	0.163774	3.36645e+09	2.87666e+09	21.9371	C3	0.170266	-0.062563	0.120667	2.89979e+08	0.0475362	1.88325e+08	0.0311369	9380	9.14634	GD
000541	C38	1993-11-23	2017-12-31	1.48908e+09	5.70184e+08	7.56291e+08	5.39304e+08	4.07242e+07	2.34991e+08	2638044	2.57668e+08	0.0255769	-0.0152286	0.0103483	1.24263e+09	0.0273485	0.928577	0.157809	0.211426	5.67581e+09	6.10017e+09	22.4595	1	1992-10-20	25	24	3.21888	3.17805	1	1.49356	1.81204	0.131403	0.175939	0.15437	0.179453	3.80019e+09	3.36645e+09	22.0583	C3	0.12884	0.170266	0.073181	2.15821e+08	0.0380247	2.89979e+08	0.0475362	9209	9.12794	GD
000541	C38	1993-11-23	2018-12-31	1.64319e+09	8.96647e+08	8.34421e+08	5.32597e+08	1.05392e+08	3.37469e+08	4.07242e+07	2.34991e+08	0.039355	0.062365	0.10172	1.34382e+09	0.0641387	0.88246	0.205375	0.157809	5.58817e+09	5.67581e+09	22.4439	1	1992-10-20	26	25	3.2581	3.21888	1	1.46981	1.49356	0.067849	0.131403	0.223124	0.15437	3.80196e+09	3.80019e+09	22.0588	C3	0.000465	0.12884	0.038477	6.17987e+08	0.110589	2.15821e+08	0.0380247	9234	9.13065	GD
000541	C38	1993-11-23	2019-12-31	1354287500	1.12546e+09	7.12175e+08	5.59017e+08	2.18188e+06	2.82215e+08	1.05392e+08	3.37469e+08	-0.0762097	-0.0407993	-0.117009	1076009200	0.00161109	0.998061	0.208386	0.205375	6.1752e+09	5.58817e+09	22.5438	1	1992-10-20	27	26	3.29584	3.2581	1	1.85021	1.46981	0.049141	0.067849	0.205303	0.223124	3.33758e+09	3.80196e+09	21.9285	C3	-0.122142	0.000465	0.009166	5.08085e+08	0.0822783	6.17987e+08	0.110589	7541	8.92811	GD
000541	C38	1993-11-23	2020-12-31	1480541400	9.8125e+08	1.13423e+09	1.05967e+09	2.07777e+06	4.45612e+08	2.18188e+06	2.82215e+08	-7.03194e-05	0.110363	0.110293	1254803600	0.00140338	0.997883	0.300979	0.208386	8.51934e+09	6.1752e+09	22.8656	1	1992-10-20	28	27	3.3322	3.29584	1	2.27491	1.85021	0.037816	0.049141	0.259076	0.205303	3.74491e+09	3.33758e+09	22.0437	C3	0.122046	-0.122142	0.029728	3.94828e+08	0.046345	5.08085e+08	0.0822783	7916	8.97664	GD
000541	C38	1993-11-23	2021-12-31	1.49888e+09	1.38422e+09	1.45273e+09	1.55459e+09	2.66654e+08	3.76001e+08	2.07777e+06	4.45612e+08	0.176516	-0.0464423	0.130074	1.32263e+09	0.177902	0.807361	0.250855	0.300979	9.69959e+09	8.51934e+09	22.9953	1	1992-10-20	29	28	3.3673	3.3322	1	2.03231	2.27491	0.027558	0.037816	0.35292	0.259076	4.77269e+09	3.74491e+09	22.2862	C3	0.274446	0.122046	0.020713	-2.77025e+08	-0.0285605	3.94828e+08	0.046345	9287	9.13637	GD
000541	C38	1993-11-23	2022-12-31	2.13471e+09	2.48451e+09	1.92077e+09	2.51318e+09	1.41775e+08	2.90497e+08	2.66654e+08	3.76001e+08	-0.0584991	-0.0400543	-0.0985534	1.8665e+09	0.0664145	0.942936	0.136083	0.250855	1.52871e+10	9.69959e+09	23.4503	1	1992-10-20	30	29	3.4012	3.3673	1	1.7451	2.03231	0.02295	0.027558	0.43741	0.35292	8.75997e+09	4.77269e+09	22.8935	C3	0.835435	0.274446	0.025596	1.06489e+09	0.0696595	-2.77025e+08	-0.0285605	12891	9.46428	GD
000545	C26	1993-12-15	2015-12-31	4.48161e+07	2.65562e+08	3.06792e+07	2.35436e+08	0	0	1.86847e+07	1.30049e+06	-0.41692	-0.0290184	-0.445938	4.309e+07	0	1	0	0.0290531	2.52483e+09	2.1145e+09	21.6494	0	1989-11-15	26	25	3.2581	3.21888	0	3.55674	2.87709	0.051957	0.01972	0.300855	0.231992	7.09872e+08	7.34944e+08	20.3806	C2	-0.034113	-0.127292	0.061057	6.73723e+07	0.0266839	7.9133e+07	0.037424	1085	6.98934	JL
000545	C26	1993-12-15	2016-12-31	6.28055e+07	1.66612e+08	3.65687e+07	2.13308e+08	0	0	0	0	0	0	0	5.99876e+07	0	1	0	0	2.69595e+09	2.52483e+09	21.715	0	1989-11-15	27	26	3.29584	3.2581	0	2.57721	3.55674	0.044809	0.051957	0.294113	0.300855	1.04607e+09	7.09872e+08	20.7683	C2	0.473607	-0.034113	0.050335	-1.29398e+08	-0.047997	6.73723e+07	0.0266839	1077	6.98193	JL
000545	C26	1993-12-15	2017-12-31	1.55759e+08	5.63215e+08	6.69511e+07	2.51199e+08	0	0	0	0	0	0	0	1.11695e+08	0	1	0	0	2.75223e+09	2.69595e+09	21.7357	0	1989-11-15	28	27	3.3322	3.29584	0	1.58083	2.57721	0.060252	0.044809	0.271909	0.294113	1.74101e+09	1.04607e+09	21.2777	C2	0.664326	0.473607	0.061718	2.56583e+08	0.093227	-1.29398e+08	-0.047997	1074	6.97915	JL
000545	C26	1993-12-15	2018-12-31	2.16829e+08	2.91403e+08	6.71044e+07	2.37205e+08	1.33474e+07	1.444e+07	0	0	0.0615572	0.0665963	0.128154	1.76488e+08	0.0615572	0.954196	0.0665963	0	3.12662e+09	2.75223e+09	21.8632	0	1989-11-15	29	28	3.3673	3.3322	0	1.68585	1.58083	0.032637	0.060252	0.34333	0.271909	1.85462e+09	1.74101e+09	21.3409	C2	0.065258	0.664326	0.052301	-3.50961e+08	-0.112249	2.56583e+08	0.093227	1006	6.91374	JL
000545	C26	1993-12-15	2019-12-31	278138000	2.23085e+08	8.80731e+07	3.15925e+08	6.56211e+07	2.16612e+07	1.33474e+07	1.444e+07	0.187942	0.0259624	0.213904	232212100	0.23593	0.705847	0.0778792	0.0665963	3.0912e+09	3.12662e+09	21.8518	0	1989-11-15	30	29	3.4012	3.3673	0	1.64	1.68585	0.008091	0.032637	0.32825	0.34333	1.88488e+09	1.85462e+09	21.3571	C2	0.016314	0.065258	0.002546	-2.10366e+06	-0.000680532	-3.50961e+08	-0.112249	990	6.8977	JL
000545	C26	1993-12-15	2020-12-31	383819200	3.59969e+08	9.49917e+07	3.14348e+08	3.12205e+07	2.9041e+07	6.56211e+07	2.16612e+07	-0.0896271	0.0192274	-0.0703997	359727300	0.0813417	0.913269	0.0756633	0.0778792	2.88771e+09	3.0912e+09	21.7837	0	1989-11-15	31	30	3.43399	3.4012	0	1.57446	1.64	-0.086651	0.008091	0.37427	0.32825	1.83409e+09	1.88488e+09	21.3298	C2	-0.026943	0.016314	-0.121636	1.77694e+08	0.0615346	-2.10366e+06	-0.000680532	964	6.87109	JL
000545	C26	1993-12-15	2021-12-31	6.13275e+08	4.51759e+08	1.71645e+08	361681194	1.3253e+07	7.76743e+07	3.12205e+07	2.9041e+07	-0.0292975	0.079301	0.0500034	4.9865e+08	0.0216103	0.970663	0.126655	0.0756633	3.07841e+09	2.88771e+09	21.8477	0	1989-11-15	32	31	3.46574	3.43399	0	1.17491	1.57446	0.03486	-0.086651	0.376626	0.37427	2.62013e+09	1.83409e+09	21.6865	C2	0.428569	-0.026943	0.059234	1.15348e+08	0.0374699	1.77694e+08	0.0615346	1044	6.95081	JL
000545	C26	1993-12-15	2022-12-31	5.68706e+08	3.91826e+08	1.28448e+08	3.25285e+08	4.41913e+07	3.97888e+07	1.3253e+07	7.76743e+07	0.0544011	-0.0666171	-0.012216	5.30553e+08	0.0777049	0.887217	0.0699637	0.126655	3.08414e+09	3.07841e+09	21.8495	0	1989-11-15	33	32	3.49651	3.46574	0	1.22874	1.17491	-0.047364	0.03486	0.391426	0.376626	2.51e+09	2.62013e+09	21.6435	C2	-0.042033	0.428569	-0.072208	3.24011e+07	0.0105057	1.15348e+08	0.0374699	1346	7.20489	JL
000551	S90	1994-01-06	2015-12-31	4.71595e+08	4.95726e+08	5.63422e+08	5.15533e+08	3.56926e+07	1.12964e+08	3.935e+07	9.75471e+07	-0.0077554	0.032692	0.0249366	3.75915e+08	0.0756848	0.927999	0.239537	0.192714	3.31819e+09	3.28201e+09	21.9227	0	1993-12-22	22	21	3.09104	3.04452	1	1.54326	1.44373	0.01873	0.023936	0.482095	0.463045	2.15012e+09	2.27329e+09	21.4888	S	-0.054181	0.017709	0.037521	1.48462e+08	0.044742	9.02437e+07	0.0274965	3782	8.23801	JS
000551	S90	1994-01-06	2016-12-31	4.47564e+08	7.67547e+08	5.04492e+08	6.31598e+08	1.05757e+08	8.59243e+07	3.56926e+07	1.12964e+08	0.156546	-0.0604164	0.09613	3.33379e+08	0.236295	0.862214	0.191982	0.239537	4.01112e+09	3.31819e+09	22.1123	1	1993-12-22	23	22	3.13549	3.09104	1	1.7576	1.54326	0.026719	0.01873	0.486747	0.482095	2.28215e+09	2.15012e+09	21.5484	S	0.061407	-0.054181	0.054917	2.0061e+08	0.0500134	1.48462e+08	0.044742	3616	8.19312	JS
000551	S90	1994-01-06	2017-12-31	5.14093e+08	8.16704e+08	5.30495e+08	6.7005e+08	2.0737e+08	9.22301e+07	1.05757e+08	8.59243e+07	0.197655	0.0122659	0.209921	3.72084e+08	0.403371	0.746089	0.179404	0.191982	4.21749e+09	4.01112e+09	22.1625	1	1993-12-22	24	23	3.17805	3.13549	1	1.62806	1.7576	0.032008	0.026719	0.49669	0.486747	2.59051e+09	2.28215e+09	21.6751	S	0.135114	0.061407	0.046844	1.73585e+08	0.0411584	2.0061e+08	0.0500134	3359	8.1194	JS
000551	S90	1994-01-06	2018-12-31	6.17936e+08	8.56134e+08	5.51511e+08	7.83196e+08	2.74586e+08	1.26346e+08	2.0737e+08	9.22301e+07	0.108776	0.0552103	0.163986	4.47132e+08	0.444361	0.679272	0.204465	0.179404	4.37979e+09	4.21749e+09	22.2003	1	1993-12-22	25	24	3.21888	3.17805	1	1.46789	1.62806	0.035623	0.032008	0.508004	0.49669	2.98373e+09	2.59051e+09	21.8164	S	0.151793	0.135114	0.078056	2.50221e+08	0.0571308	1.73585e+08	0.0411584	3266	8.09132	JS
000551	S90	1994-01-06	2019-12-31	631736900	9.4034e+08	6.90503e+08	9.95473e+08	2.1313e+08	9.24732e+07	2.74586e+08	1.26346e+08	-0.097281	-0.0536193	-0.1509	462956200	0.337372	0.773348	0.146379	0.204465	4.6387e+09	4.37979e+09	22.2577	1	1993-12-22	26	25	3.2581	3.21888	1	1.43291	1.46789	0.042358	0.035623	0.483675	0.508004	3.23726e+09	2.98373e+09	21.898	S	0.084973	0.151793	0.089369	2.82617e+08	0.0609259	2.50221e+08	0.0571308	2636	7.87702	JS
000551	S90	1994-01-06	2020-12-31	525031900	9.93161e+08	5.6678e+08	1.02101e+09	2.78754e+08	8.80335e+07	2.1313e+08	9.24732e+07	0.12499	-0.00845593	0.116534	373404900	0.530928	0.719326	0.167673	0.146379	5.00039e+09	4.6387e+09	22.3328	1	1993-12-22	27	26	3.29584	3.2581	1	1.55613	1.43291	0.040709	0.042358	0.469686	0.483675	3.21335e+09	3.23726e+09	21.8906	S	-0.007388	0.084973	0.065732	2.06102e+08	0.0412173	2.82617e+08	0.0609259	2658	7.88533	JS
000551	S90	1994-01-06	2021-12-31	6.28817e+08	9.76264e+08	5.65986e+08	1.1172e+09	1.93839e+08	8.53883e+07	2.78754e+08	8.80335e+07	-0.13504	-0.00420676	-0.139246	5.01109e+08	0.308259	0.801448	0.135792	0.167673	5.44066e+09	5.00039e+09	22.4172	1	1993-12-22	28	27	3.3322	3.29584	1	1.47149	1.55613	0.036086	0.040709	0.488661	0.469686	3.69739e+09	3.21335e+09	22.0309	S	0.150634	-0.007388	0.075931	2.68697e+08	0.0493869	2.06102e+08	0.0412173	2798	7.93666	JS
000551	S90	1994-01-06	2022-12-31	4.89169e+08	1.29288e+09	6.73704e+08	1.14259e+09	2.22555e+08	9.46653e+07	1.93839e+08	8.53883e+07	0.0587031	0.018965	0.077668	3.6264e+08	0.454965	0.827861	0.193523	0.135792	6.30437e+09	5.44066e+09	22.5645	1	1993-12-22	29	28	3.3673	3.3322	1	1.50809	1.47149	0.043226	0.036086	0.485878	0.488661	4.18038e+09	3.69739e+09	22.1537	S	0.13063	0.150634	0.081493	4.28581e+08	0.0679815	2.68697e+08	0.0493869	2952	7.99024	JS
000553	C26	1993-12-03	2015-12-31	1.16961e+09	4.06098e+08	1.80451e+08	1.34357e+08	1.1972e+07	1.39666e+08	1.3008e+07	1.53983e+08	-0.00088569	-0.0122409	-0.0131265	9.39601e+08	0.0102359	0.970519	0.119412	0.083251	2.97727e+09	2.9343e+09	21.8143	0	1998-03-27	17	16	2.83321	2.77259	1	1.37205	0.937121	0.04768	0.167428	0.295535	0.315886	2.16994e+09	3.13119e+09	21.498	C2	-0.306992	0.017125	0.064513	2.7609e+08	0.0927327	6.99174e+08	0.238276	1877	7.53743	HBS
000553	C26	1993-12-03	2016-12-31	9.01184e+08	5.4727e+08	2.08608e+08	1.69183e+08	2.56541e+08	1.3955e+08	1.1972e+07	1.39666e+08	0.271386	-0.000128757	0.271257	7.56167e+08	0.284671	0.531236	0.154852	0.119412	2.98488e+09	2.97727e+09	21.8168	0	1998-03-27	18	17	2.89037	2.83321	1	1.60933	1.37205	-0.024956	0.04768	0.328263	0.295535	1.85473e+09	2.16994e+09	21.341	C2	-0.14526	-0.306992	-0.03582	2.68365e+08	0.089908	2.7609e+08	0.0927327	1728	7.45472	HBS
000553	C26	1993-12-03	2017-12-31	23819568000	7868858000	5056850000	3906481000	1950129	0	2.56541e+08	1.3955e+08	-0.0106883	-0.00585862	-0.0165469	0	8.18709e-05	0.999752	0	0.154852	39613922000	2.98488e+09	24.4024	1	1998-03-27	19	18	2.94444	2.89037	1	1.66308	1.60933	0.039024	-0.024956	0.525974	0.328263	23819568000	1.85473e+09	23.8938	C2	11.8426	-0.14526	0.080049	3958389000	0.0999242	2.68365e+08	0.089908	1598	7.37651	HBS
000553	C26	1993-12-03	2018-12-31	25615119000	6233089000	6516912000	4573783000	0	0	1950129	0	-7.6132e-05	0	-7.6132e-05	0	0	1	0	0	42812505000	39613922000	24.4801	1	1998-03-27	20	19	2.99573	2.94444	1	1.67138	1.66308	0.056116	0.039024	0.479588	0.525974	25615119000	23819568000	23.9664	C2	0.075381	11.8426	0.107639	2002139000	0.0467653	3958389000	0.0999242	1470	7.29302	HBS
000553	C26	1993-12-03	2019-12-31	27563239000	4348588000	8004157000	4205901000	1293415	3277077	0	0	4.69254e-05	0.000118893	0.000165818	0	4.69254e-05	0.999703	0.000118893	0	45288940000	42812505000	24.5363	1	1998-03-27	21	20	3.04452	2.99573	1	1.64309	1.67138	0.006117	0.056116	0.506024	0.479588	27563239000	25615119000	24.0397	C2	0.076054	0.075381	0.011195	843487000	0.0186246	2002139000	0.0467653	7751	8.95558	HBS
000553	C26	1993-12-03	2020-12-31	28444833000	3863886000	8766869000	4557006000	1683864000	4594052000	1293415	3277077	0.0591521	0.161392	0.220544	0	0.0591975	0.564205	0.161507	0.000118893	46801034000	45288940000	24.5692	1	1998-03-27	22	21	3.09104	3.04452	1	1.64533	1.64309	0.007537	0.006117	0.54202	0.506024	28444833000	27563239000	24.0712	C2	0.031984	0.076054	0.014927	2023015000	0.0432259	843487000	0.0186246	7768	8.95777	HBS
000553	C26	1993-12-03	2021-12-31	31038605000	5818835000	8362493000	6294163000	0	0	1683864000	4594052000	-0.0542506	-0.148011	-0.202262	0	0	1	0	0.161507	50235308000	46801034000	24.64	1	1998-03-27	23	22	3.13549	3.09104	1	1.61848	1.64533	0.003251	0.007537	0.580473	0.54202	31038605000	28444833000	24.1585	C2	0.091186	0.031984	0.006912	4561875000	0.0908101	2023015000	0.0432259	9201	9.12707	HBS
000553	C26	1993-12-03	2022-12-31	37381915000	4290961000	9018375000	7527269000	0	0	0	0	0	0	0	0	0	1	0	0	57980489000	50235308000	24.7834	1	1998-03-27	24	23	3.17805	3.13549	1	1.55103	1.61848	0.01051	0.003251	0.601165	0.580473	37381915000	31038605000	24.3445	C2	0.204368	0.091186	0.024204	940745000	0.0162252	4561875000	0.0908101	9208	9.12783	HBS
000555	I65	1994-04-08	2014-12-31	7.51905e+07	1.70237e+09	2.23945e+09	1.15842e+09	8.47093e+07	5.88552e+07	0	0	1.1266	0.782747	1.90934	3.34233e+07	1.1266	0.95024	0.782747	0	6.40336e+09	6.03282e+09	22.5801	1	1996-11-18	18	17	2.89037	2.83321	0	0.97627	0.782119	0.04484	0.040164	0.537506	0.681127	6559007918	7.71344e+09	22.6041	I	-0.149665	167.646	0.096076	5.03134e+08	0.0785733	1.6109e+08	0.0267022	4182	8.33854	GD
000555	I65	1994-04-08	2015-12-31	9.64862e+07	1.89582e+09	2.40606e+09	1.40189e+09	2.06039e+08	3.68045e+07	8.47093e+07	5.88552e+07	1.25749	-0.228537	1.02895	6.33752e+07	2.13543	0.891319	0.381448	0.782747	7.37166e+09	6.40336e+09	22.7209	1	1996-11-18	19	18	2.94444	2.89037	0	1.09814	0.97627	0.050462	0.04484	0.552271	0.537506	6.71286e+09	6559007918	22.6273	I	0.023456	-0.149665	0.113069	7.83866e+07	0.0106335	5.03134e+08	0.0785733	5175	8.55159	GD
000555	I65	1994-04-08	2016-12-31	66732734	1.74799e+09	2.62965e+09	1.36954e+09	4.95027e+07	1.29985e+07	2.06039e+08	3.68045e+07	-2.34573	-0.356735	-2.70246	5.03571e+07	0.741805	0.97168	0.194785	0.381448	9.49823e+09	7.37166e+09	22.9744	1	1996-11-18	20	19	2.99573	2.94444	0	1.18516	1.09814	0.02686	0.050462	0.507574	0.552271	8.01431e+09	6.71286e+09	22.8045	I	0.193875	0.023456	0.051736	5.64212e+08	0.0594018	7.83866e+07	0.0106335	8536	9.05205	GD
000555	I65	1994-04-08	2017-12-31	1.21712e+07	1.78064e+09	3.18866e+09	1.77456e+09	3.58942e+07	1.54407e+07	4.95027e+07	1.29985e+07	-1.11809	0.200649	-0.917441	9.99952e+06	2.94911	0.979842	1.26863	0.194785	1.07198e+10	9.49823e+09	23.0954	1	1996-11-18	21	20	3.04452	2.99573	0	1.30936	1.18516	0.029677	0.02686	0.537705	0.507574	8.18706e+09	8.01431e+09	22.8258	I	0.021554	0.193875	0.061542	3.43643e+08	0.0320569	5.64212e+08	0.0594018	9942	9.20452	GD
000555	I65	1994-04-08	2018-12-31	3.56853e+07	1.51805e+09	3.00644e+09	1.75762e+09	1.83694e+07	2.14797e+07	3.58942e+07	1.54407e+07	-0.491091	0.169231	-0.32186	3.10042e+07	0.514762	0.987899	0.601921	1.26863	1.06963e+10	1.07198e+10	23.0932	1	1996-11-18	22	21	3.09104	3.04452	0	1.17835	1.30936	0.004419	0.029677	0.530334	0.537705	9.07734e+09	8.18706e+09	22.929	I	0.108743	0.021554	0.002704	2.37248e+08	0.0221804	3.43643e+08	0.0320569	9187	9.12554	GD
000555	I65	1994-04-08	2019-12-31	69967400	1.44889e+09	3.3043e+09	2.03902e+09	8.14611e+07	1.9149e+07	1.83694e+07	2.14797e+07	0.901729	-0.0333118	0.868418	59975500	1.16427	0.943777	0.273684	0.601921	1.07555e+10	1.06963e+10	23.0987	1	1996-11-18	23	22	3.13549	3.09104	0	1.06007	1.17835	0.035475	0.004419	0.505153	0.530334	1.0146e+10	9.07734e+09	23.0403	I	0.117729	0.108743	0.069037	2.89968e+08	0.0269599	2.37248e+08	0.0221804	10209	9.23102	GD
000555	I65	1994-04-08	2020-12-31	130019200	1.94131e+09	1.94683e+09	2.37304e+09	6.31461e+06	1.54225e+07	8.14611e+07	1.9149e+07	-0.577965	-0.0286607	-0.606625	61100300	0.0485668	0.996747	0.118617	0.273684	1.20519e+10	1.07555e+10	23.2125	1	1996-11-18	24	23	3.17805	3.13549	0	1.12782	1.06007	0.038698	0.035475	0.528217	0.505153	10685976832	1.0146e+10	23.0922	I	0.05322	0.117729	0.079268	3.21857e+08	0.026706	2.89968e+08	0.0269599	12898	9.46483	GD
000555	I65	1994-04-08	2021-12-31	5.16384e+07	1.52651e+09	1.91308e+09	2.58705e+09	1.91476e+06	1.40965e+07	6.31461e+06	1.54225e+07	-0.0852051	-0.0256802	-0.110885	3.26799e+07	0.0370801	0.998746	0.272984	0.118617	1.24217e+10	1.20519e+10	23.2427	1	1996-11-18	25	24	3.21888	3.17805	0	1.09388	1.12782	0.031223	0.038698	0.51487	0.528217	1.13557e+10	10685976832	23.153	I	0.062672	0.05322	0.061352	3.71594e+08	0.0299149	3.21857e+08	0.026706	13361	9.5001	GD
000555	I65	1994-04-08	2022-12-31	3.44258e+07	1.65452e+09	2.72034e+09	2.24858e+09	5.07753e+06	2.58362e+07	1.91476e+06	1.40965e+07	0.0918723	0.341015	0.432888	2.35307e+07	0.147492	0.996931	0.750489	0.272984	1.24398e+10	1.24217e+10	23.2442	1	1996-11-18	26	25	3.2581	3.21888	0	1.03672	1.09388	0.016595	0.031223	0.506906	0.51487	1.19993e+10	1.13557e+10	23.2081	I	0.056674	0.062672	0.029361	2.01251e+08	0.016178	3.71594e+08	0.0299149	13889	9.53885	GD
000559	C36	1994-01-10	2015-12-31	1.14003e+09	3.52757e+09	2.03864e+09	2.25192e+09	0	0	0	0	0	0	0	8.50687e+08	0	1	0	0	1.27468e+10	1.19032e+10	23.2685	1	1994-01-08	21	20	3.04452	2.99573	0	1.24463	1.21104	0.065783	0.065718	0.640637	0.633816	1.02414e+10	9.82888e+09	23.0497	C3	0.041974	0.061186	0.061392	1.21744e+09	0.0955095	1.35831e+09	0.114114	10507	9.2598	ZJ
000559	C36	1994-01-10	2016-12-31	9.75145e+08	1.91175e+09	2.01622e+09	2.2984e+09	4.17625e+06	1.26513e+08	0	0	0.0042827	0.129737	0.13402	7.11818e+08	0.0042827	0.997815	0.129737	0	1.15177e+10	1.27468e+10	23.1672	1	1994-01-08	22	21	3.09104	3.04452	0	1.06786	1.24463	0.077317	0.065783	0.589862	0.640637	1.07858e+10	1.02414e+10	23.1015	C3	0.053155	0.041974	0.162718	1.24819e+09	0.108371	1.21744e+09	0.0955095	10250	9.23503	ZJ
000559	C36	1994-01-10	2017-12-31	1.20461e+09	1.7657e+09	1.91625e+09	2.30339e+09	101823	1.10297e+08	4.17625e+06	1.26513e+08	-0.00338238	-0.013461	-0.0168434	9.50987e+08	8.45278e-05	0.999942	0.0915632	0.129737	1.15294e+10	1.15177e+10	23.1682	1	1994-01-08	23	22	3.13549	3.09104	0	1.03363	1.06786	0.080103	0.077317	0.532298	0.589862	1.11542e+10	1.07858e+10	23.1351	C3	0.034158	0.053155	0.074294	1.19078e+09	0.103282	1.24819e+09	0.108371	9697	9.17957	ZJ
000559	C36	1994-01-10	2018-12-31	1.39049e+09	2.05316e+09	1.84088e+09	2.17488e+09	87311.9	0	101823	1.10297e+08	-1.04357e-05	-0.0793226	-0.079333	1.11658e+09	6.2792e-05	0.999957	0	0.0915632	1.20484e+10	1.15294e+10	23.2122	1	1994-01-08	24	23	3.17805	3.13549	0	1.0604	1.03363	0.062125	0.080103	0.546613	0.532298	1.13621e+10	1.11542e+10	23.1535	C3	0.018633	0.034158	0.037584	1.22259e+08	0.0101474	1.19078e+09	0.103282	9490	9.15799	ZJ
000559	C36	1994-01-10	2019-12-31	1333968400	2.08065e+09	1.9292e+09	2.36958e+09	82903.2	1.36949e+08	87311.9	0	-3.30495e-06	0.102663	0.102659	1067061100	6.21478e-05	0.99996	0.102663	0	1.20282e+10	1.20484e+10	23.2105	1	1994-01-08	25	24	3.21888	3.17805	0	1.13676	1.0604	0.045383	0.062125	0.54705	0.546613	1.05811e+10	1.13621e+10	23.0823	C3	-0.068735	0.018633	0.075123	1.27646e+09	0.106122	1.22259e+08	0.0101474	8274	9.02087	ZJ
000559	C36	1994-01-10	2020-12-31	1134508700	5.07253e+09	1.8641e+09	2.29498e+09	2.63338e+07	1.64233e+08	82903.2	1.36949e+08	0.0231386	0.0240496	0.0471882	915082700	0.0232116	0.994809	0.144761	0.102663	1.54901e+10	1.20282e+10	23.4635	1	1994-01-08	26	25	3.2581	3.21888	0	1.4235	1.13676	0.028637	0.045383	0.428987	0.54705	1.08817e+10	1.05811e+10	23.1103	C3	0.028407	-0.068735	-0.023964	1.24072e+09	0.0800979	1.27646e+09	0.106122	8245	9.01736	ZJ
000559	C36	1994-01-10	2021-12-31	1.44371e+09	6.23705e+09	1.85414e+09	2.26212e+09	1.65904e+07	2.36311e+08	2.63338e+07	1.64233e+08	-0.00674892	0.0499256	0.0431766	1.19938e+09	0.0114915	0.99734	0.163683	0.144761	1.68208e+10	1.54901e+10	23.5459	1	1994-01-08	27	26	3.29584	3.2581	0	1.17446	1.4235	0.041688	0.028637	0.477766	0.428987	1.43221e+10	1.08817e+10	23.3851	C3	0.31617	0.028407	0.012278	9.47053e+08	0.0563025	1.24072e+09	0.0800979	7961	8.98231	ZJ
000559	C36	1994-01-10	2022-12-31	1.48066e+09	4.3125e+09	2.16954e+09	2.73985e+09	4.51382e+07	2.27613e+08	1.65904e+07	2.36311e+08	0.0192805	-0.0058742	0.0134063	1.24509e+09	0.0304853	0.989533	0.153725	0.163683	1.91883e+10	1.68208e+10	23.6776	1	1994-01-08	28	27	3.3322	3.29584	0	1.36913	1.17446	0.042617	0.041688	0.535167	0.477766	1.4015e+10	1.43221e+10	23.3634	C3	-0.021448	0.31617	-0.008259	1.1487e+09	0.0598649	9.47053e+08	0.0563025	9101	9.11614	ZJ
000560	K70	1994-02-02	2019-12-31	6982700	2.5083e+09	1.33816e+09	3.36302e+08	9.64057e+06	0	3.89419e+06	0	0.822945	0	0.822945	4947300	1.38064	0.996157	0	0	1.94916e+10	1.83689e+10	23.6933	1	1992-11-30	27	26	3.29584	3.2581	0	1.73855	1.71798	0.043877	0.037884	0.469037	0.483221	1.12115e+10	1.06921e+10	23.1402	K	0.04857	7.10909	0.071472	1.18489e+09	0.06079	8.05087e+08	0.0438289	47864	10.7761	YN
000560	K70	1994-02-02	2020-12-31	14936100	4.24335e+09	1.3398e+09	3.36469e+08	1.02003e+07	0	9.64057e+06	0	0.0374736	0	0.0374736	3460300	0.682928	0.997596	0	0	2.01237e+10	1.94916e+10	23.7252	1	1992-11-30	28	27	3.3322	3.29584	0	2.10171	1.73855	0.016144	0.043877	0.484001	0.469037	9.57494e+09	1.12115e+10	22.9824	K	-0.145968	0.04857	0.029164	2.24305e+09	0.111463	1.18489e+09	0.06079	48488	10.7891	YN
000560	K70	1994-02-02	2021-12-31	6.95584e+06	4.24855e+09	1.20464e+09	3.58709e+08	1.1181e+07	0	1.02003e+07	0	0.140996	0	0.140996	0	1.60743	0.997368	0	0	3.29635e+10	2.01237e+10	24.2187	1	1992-11-30	29	28	3.3673	3.3322	0	2.75548	2.10171	0.003967	0.016144	0.675067	0.484001	1.19629e+10	9.57494e+09	23.2051	K	0.249394	-0.145968	0.010561	2.13162e+09	0.0646661	2.24305e+09	0.111463	50493	10.8296	YN
000560	K70	1994-02-02	2022-12-31	5.02856e+06	3.78161e+09	8.98715e+08	3.95697e+08	1.07245e+07	0	1.1181e+07	0	-0.0907785	0	-0.0907785	0	2.13273	0.997164	0	0	3.2639e+10	3.29635e+10	24.2088	1	1992-11-30	30	29	3.4012	3.3673	0	2.79601	2.75548	-0.010166	0.003967	0.681465	0.675067	1.16734e+10	1.19629e+10	23.1806	K	-0.024197	0.249394	-0.030928	4.31148e+09	0.132096	2.13162e+09	0.0646661	33820	10.4288	YN
000561	C39	1994-05-09	2015-12-31	412461	5.25589e+08	5.93676e+08	5.33808e+08	145358	0	85930.9	0	0.14408	0	0.14408	308016	0.352417	0.999723	0	0	2.2664e+09	1.90592e+09	21.5415	0	1992-08-15	23	22	3.13549	3.09104	1	2.10423	2.0582	0.041193	0.022533	0.503268	0.45517	1.07707e+09	9.26014e+08	20.7975	C3	0.163124	0.170112	0.090426	1.47489e+08	0.0650761	4.06374e+07	0.0213216	2908	7.97522	SXS
000561	C39	1994-05-09	2016-12-31	158601	3.35934e+08	6.37358e+08	4.98114e+08	120181	0	145358	0	-0.158745	0	-0.158745	142542	0.757759	0.999642	0	0	2.30846e+09	2.2664e+09	21.5598	0	1992-08-15	24	23	3.17805	3.13549	1	2.06278	2.10423	0.045914	0.041193	0.457936	0.503268	1.1191e+09	1.07707e+09	20.8358	C3	0.039025	0.163124	0.092541	-2.86129e+07	-0.0123948	1.47489e+08	0.0650761	3081	8.03301	SXS
000564	F52	1994-01-10	2018-12-31	1336810000	1.46202e+10	5.40158e+08	3.14928e+09	6.94543e+08	126284806	1.58781e+09	1.30515e+08	-0.66821	-0.00316433	-0.671375	0	0.519553	0.952494	0.0944673	0.0399919	5.54755e+10	5.58166e+10	24.7392	1	1996-12-05	22	21	3.09104	3.04452	0	3.43437	2.01604	0.013683	0.026411	0.426423	0.43963	1.6153e+10	2.76863e+10	23.5054	F	-0.41657	1.07334	0.024439	3.98143e+09	0.0717693	1.44922e+09	0.025964	9366	9.14484	SXS
000564	F52	1994-01-10	2019-12-31	171940200	5.82224e+09	6.59187e+08	3.05107e+09	3.81335e+07	1.50173e+08	6.94543e+08	126284806	-3.81766	0.138932	-3.67873	0	0.221784	0.99345	0.873401	0.0944673	5.24542e+10	5.54755e+10	24.6832	1	1996-12-05	23	22	3.13549	3.09104	0	9.10635	3.43437	-0.024746	0.013683	0.418681	0.426423	5.76018e+09	1.6153e+10	22.4742	F	-0.643399	-0.41657	-0.040831	4.42378e+08	0.0084336	3.98143e+09	0.0717693	4845	8.4857	SXS
000564	F52	1994-01-10	2020-12-31	20261500	7.67653e+08	1.06429e+08	2.9319e+09	1.94807e+07	1.40409e+08	3.81335e+07	1.50173e+08	-0.920601	-0.481885	-1.40249	0	0.961466	0.974623	6.92984	0.873401	4.69727e+10	5.24542e+10	24.5728	1	1996-12-05	24	23	3.17805	3.13549	0	21.2613	9.10635	-0.098058	-0.024746	0.449683	0.418681	2.20931e+09	5.76018e+09	21.5159	F	-0.616451	-0.643399	-0.151236	1.7366e+08	0.00369705	4.42378e+08	0.0084336	4040	8.304	SXS
000564	F52	1994-01-10	2021-12-31	1.81713e+07	5.23622e+08	1.54848e+08	1.24655e+09	9.35868e+06	1.37234e+08	1.94807e+07	1.40409e+08	-0.557036	-0.174713	-0.731749	0	0.515025	0.982127	7.55226	6.92984	2.70312e+10	4.69727e+10	24.0203	1	1996-12-05	25	24	3.21888	3.17805	0	16.2503	21.2613	-0.026663	-0.098058	0.529594	0.449683	1.66343e+09	2.20931e+09	21.2321	F	-0.24708	-0.616451	-0.05364	-3.76173e+08	-0.0139162	1.7366e+08	0.00369705	3031	8.01665	SXS
000566	C27	1994-05-25	2015-12-31	4.83595e+07	1.22212e+09	3.76277e+08	2.44041e+08	7.06386e+07	3.25728e+06	4.04108e+07	3.79438e+06	0.625065	-0.0111065	0.613959	2.74398e+07	1.4607	0.9422	0.0673555	0.203844	4.8822e+09	3.67337e+09	22.3089	1	1992-12-30	23	22	3.13549	3.09104	0	2.97003	2.73476	0.040493	0.046446	0.480438	0.529454	1.64382e+09	1.34322e+09	21.2203	C2	0.223796	0.318839	0.084523	1.416e+08	0.0290033	1.49832e+07	0.00407887	1918	7.55904	HN
000566	C27	1994-05-25	2016-12-31	1.9739e+07	3.14378e+09	5.02741e+08	2.85792e+08	8.16733e+07	2.83196e+06	7.06386e+07	3.25728e+06	0.559032	-0.021547	0.537485	0	4.13767	0.974021	0.143471	0.0673555	9.60729e+09	4.8822e+09	22.9858	1	1992-12-30	24	23	3.17805	3.13549	0	6.36686	2.97003	0.016585	0.040493	0.413974	0.480438	1.50895e+09	1.64382e+09	21.1347	C2	-0.082046	0.223796	-0.007241	-1.7729e+07	-0.00184537	1.416e+08	0.0290033	2270	7.72754	HN
000566	C27	1994-05-25	2017-12-31	5.22113e+07	3.67624e+09	5.95534e+08	3.11465e+08	6.30117e+07	7.66108e+06	8.16733e+07	2.83196e+06	-0.357425	0.0924918	-0.264933	3.77177e+07	1.20686	0.98286	0.146732	0.143471	1.05474e+10	9.60729e+09	23.0791	1	1992-12-30	25	24	3.21888	3.17805	0	5.78089	6.36686	0.007699	0.016585	0.518631	0.413974	1.82452e+09	1.50895e+09	21.3246	C2	0.20913	-0.082046	-0.010214	5.26479e+08	0.0499157	-1.7729e+07	-0.00184537	2350	7.76217	HN
000566	C27	1994-05-25	2018-12-31	5.27237e+07	2.63074e+09	7.35592e+08	5.25514e+08	1.27977e+08	2.93167e+07	6.30117e+07	7.66108e+06	1.23218	0.410738	1.64292	0	2.42731	0.951353	0.556044	0.146732	1.03364e+10	1.05474e+10	23.0589	1	1992-12-30	26	25	3.2581	3.21888	0	4.18178	5.78089	0.009898	0.007699	0.533162	0.518631	2.47177e+09	1.82452e+09	21.6282	C2	0.35475	0.20913	0.021661	-5.08955e+08	-0.0492391	5.26479e+08	0.0499157	2359	7.76599	HN
000566	C27	1994-05-25	2019-12-31	144663900	2.08425e+09	5.82239e+08	7.22069e+08	1.73297e+08	1.04577e+07	1.27977e+08	2.93167e+07	0.313277	-0.130364	0.182913	0	1.19793	0.916854	0.0722897	0.556044	1.07769e+10	1.03364e+10	23.1007	1	1992-12-30	27	26	3.29584	3.2581	0	4.40722	4.18178	-0.018062	0.009898	0.57032	0.533162	2.44529e+09	2.47177e+09	21.6174	C2	-0.010713	0.35475	-0.040339	-1.95759e+08	-0.0181646	-5.08955e+08	-0.0492391	2588	7.85864	HN
000566	C27	1994-05-25	2020-12-31	28198300	1256149107	7.07181e+08	5.51751e+08	3.25359e+07	0	1.73297e+08	1.04577e+07	-4.99182	-0.370863	-5.36269	11104900	1.15382	0.974099	0	0.0722897	1.02792e+10	1.07769e+10	23.0534	1	1992-12-30	28	27	3.3322	3.29584	1	4.67171	4.40722	-0.063678	-0.018062	0.613627	0.57032	2.20031e+09	2.44529e+09	21.5119	C2	-0.100183	-0.010713	-0.141491	-1.17376e+08	-0.0114187	-1.95759e+08	-0.0181646	3148	8.05452	HN
000566	C27	1994-05-25	2021-12-31	7.45285e+07	7.50918e+08	4.82946e+08	4.88978e+08	1.31253e+07	5.51705e+06	3.25359e+07	0	-0.260446	0.074026	-0.18642	0	0.176111	0.982521	0.074026	0	8.36272e+09	1.02792e+10	22.847	1	1992-12-30	29	28	3.3673	3.3322	1	4.06142	4.67171	-0.191041	-0.063678	0.714827	0.613627	2.05906e+09	2.20031e+09	21.4455	C2	-0.064196	-0.100183	-0.401167	1.08223e+08	0.0129412	-1.17376e+08	-0.0114187	2589	7.85903	HN
000566	C27	1994-05-25	2022-12-31	1.02238e+08	3.94531e+08	3.26448e+08	4.43277e+08	1.43287e+07	7.08878e+06	1.31253e+07	5.51705e+06	0.0117707	0.0153733	0.027144	8.36324e+07	0.140151	0.963682	0.0693364	0.074026	7.36544e+09	8.36272e+09	22.7201	1	1992-12-30	30	29	3.4012	3.3673	1	4.14009	4.06142	0.000323	-0.191041	0.682683	0.714827	1.77905e+09	2.05906e+09	21.2993	C2	-0.135989	-0.064196	0.001018	1.42171e+08	0.0193024	1.08223e+08	0.0129412	2247	7.71735	HN
000568	C15	1994-05-09	2019-12-31	142297800	9.75367e+09	1.82939e+07	1.86862e+09	1.89984e+08	1.92462e+07	1.15443e+08	1.00384e+06	0.523841	0.128199	0.65204	0	1.33512	0.980522	0.135253	0.00955804	2.892e+10	2.26049e+10	24.0878	1	1995-05-03	24	23	3.17805	3.13549	1	1.82842	1.73145	0.16052	0.155296	0.323833	0.242457	1.58169e+10	1.30555e+10	23.4843	C1	0.211518	0.255953	0.13417	4.84162e+09	0.167414	4.29792e+09	0.190132	3228	8.07962	SC
000568	C15	1994-05-09	2020-12-31	49880100	1.16249e+10	1.50785e+06	2.60429e+09	2.0931e+08	1.01058e+06	1.89984e+08	1.92462e+07	0.387451	-0.36559	0.0218612	0	4.19626	0.981995	0.0202602	0.135253	3.50092e+10	2.892e+10	24.2789	1	1995-05-03	25	24	3.21888	3.17805	1	2.10229	1.82842	0.170199	0.16052	0.337835	0.323833	1.66529e+10	1.58169e+10	23.5358	C1	0.05285	0.211518	0.146054	4.9161e+09	0.140423	4.84162e+09	0.167414	3330	8.11073	SC
000568	C15	1994-05-09	2021-12-31	1.66801e+08	1.35135e+10	1.62825e+06	2.42035e+09	2.56468e+08	1.10129e+06	2.0931e+08	1.01058e+06	0.282716	0.000543817	0.28326	1.26696e+07	1.53756	0.981021	0.00660241	0.0202602	4.32118e+10	3.50092e+10	24.4894	1	1995-05-03	26	25	3.2581	3.21888	1	2.09336	2.10229	0.183683	0.170199	0.348852	0.337835	2.06423e+10	1.66529e+10	23.7506	C1	0.239563	0.05285	0.127671	7.69865e+09	0.178161	4.9161e+09	0.140423	3434	8.14148	SC
000568	C15	1994-05-09	2022-12-31	1.53078e+08	1.77575e+10	5.93942e+06	2.31167e+09	2.06865e+08	5.74527e+06	2.56468e+08	1.10129e+06	-0.324036	0.0303373	-0.293699	1.99299e+07	1.35136	0.988351	0.0375316	0.00660241	5.13855e+10	4.32118e+10	24.6626	1	1995-05-03	27	26	3.29584	3.2581	1	2.04531	2.09336	0.202598	0.183683	0.331936	0.348852	2.51236e+10	2.06423e+10	23.9471	C1	0.217094	0.239563	0.139093	8.26265e+09	0.160797	7.69865e+09	0.178161	3605	8.19008	SC
000570	C34	1994-07-01	2015-12-31	2.30984e+08	6.01313e+08	3.08597e+08	5.35978e+08	2.08846e+07	4.38825e+07	0	0	0.0904159	0.189981	0.280397	2.2431e+08	0.0904159	0.965268	0.189981	0	3.23241e+09	3.16678e+09	21.8965	0	1994-05-05	21	20	3.04452	2.99573	1	1.2828	1.27191	0.022424	0.020737	0.374924	0.38324	2.5198e+09	2.48979e+09	21.6474	C3	0.012052	-0.149543	0.03038	1.27927e+08	0.0395764	-5.15074e+07	-0.0162649	3586	8.18479	JS
000570	C34	1994-07-01	2016-12-31	3.08034e+08	6.70704e+08	3.5928e+08	6.05425e+08	1.29807e+08	0	2.08846e+07	4.38825e+07	0.353603	-0.14246	0.211144	2.98023e+08	0.421403	0.806462	0	0.189981	3.72486e+09	3.23241e+09	22.0383	1	1994-05-05	22	21	3.09104	3.04452	1	1.63154	1.2828	0.017106	0.022424	0.371122	0.374924	2.28303e+09	2.5198e+09	21.5488	C3	-0.093964	0.012052	0.02042	9.94739e+07	0.0267054	1.27927e+08	0.0395764	3460	8.14902	JS
000570	C34	1994-07-01	2017-12-31	3.55116e+08	4.33839e+08	3.92172e+08	6.16243e+08	4.48697e+07	4.96607e+07	1.29807e+08	0	-0.239181	0.139844	-0.0993373	3.46059e+08	0.126352	0.896575	0.139844	0	3.72666e+09	3.72486e+09	22.0388	1	1994-05-05	23	22	3.13549	3.09104	1	1.53419	1.63154	0.012626	0.017106	0.391518	0.371122	2.42907e+09	2.28303e+09	21.6108	C3	0.063967	-0.093964	0.013504	-1.21112e+08	-0.0324988	9.94739e+07	0.0267054	3432	8.1409	JS
000570	C34	1994-07-01	2018-12-31	3.4789e+08	8.05147e+08	3.7901e+08	5.9177e+08	6.52456e+07	6.1557e+07	4.48697e+07	4.96607e+07	0.0585701	0.0341956	0.0927657	3.3874e+08	0.187547	0.918964	0.176944	0.139844	3.54608e+09	3.72666e+09	21.9891	0	1994-05-05	24	23	3.17805	3.13549	1	1.65761	1.53419	0.017641	0.012626	0.417794	0.391518	2.13927e+09	2.42907e+09	21.4837	C3	-0.119303	0.063967	0.024067	2.74515e+08	0.0774136	-1.21112e+08	-0.0324988	3186	8.06652	JS
000570	C34	1994-07-01	2019-12-31	313959400	6.38589e+08	4.19302e+08	5.25625e+08	9.15709e+07	6.51626e+07	6.52456e+07	6.1557e+07	0.0838495	0.0114841	0.0953336	304823200	0.291665	0.856604	0.207551	0.176944	3.48882e+09	3.54608e+09	21.9728	0	1994-05-05	25	24	3.21888	3.17805	1	1.70534	1.65761	0.007161	0.017641	0.389327	0.417794	2.04582e+09	2.13927e+09	21.4391	C3	-0.043684	-0.119303	0.011866	-2.03252e+07	-0.00582581	2.74515e+08	0.0774136	3010	8.0097	JS
000570	C34	1994-07-01	2020-12-31	373492600	7.60728e+08	3.97154e+08	6.12757e+08	8.80364e+07	4.9732e+07	9.15709e+07	6.51626e+07	-0.00946346	-0.0413142	-0.0507776	362848000	0.235711	0.884274	0.133154	0.207551	3.95295e+09	3.48882e+09	22.0977	1	1994-05-05	26	25	3.2581	3.21888	1	1.72132	1.70534	0.013229	0.007161	0.419966	0.389327	2.29646e+09	2.04582e+09	21.5546	C3	0.122515	-0.043684	0.02334	2.51797e+08	0.0636983	-2.03252e+07	-0.00582581	2863	7.95963	JS
000570	C34	1994-07-01	2021-12-31	4.14113e+08	7.07967e+08	3.75209e+08	6.66187e+08	1.03923e+08	6.81105e+07	8.80364e+07	4.9732e+07	0.0383634	0.0443804	0.0827437	4.02518e+08	0.250954	0.853209	0.164473	0.133154	4.86038e+09	3.95295e+09	22.3044	1	1994-05-05	27	26	3.29584	3.2581	1	1.98186	1.72132	0.021178	0.013229	0.362813	0.419966	2.45243e+09	2.29646e+09	21.6203	C3	0.067916	0.122515	0.028079	-2.66324e+08	-0.0547948	2.51797e+08	0.0636983	2764	7.92443	JS
000570	C34	1994-07-01	2022-12-31	3.24197e+08	9.30013e+08	3.70322e+08	7.4701e+08	9.4612e+07	5.93061e+07	1.03923e+08	6.81105e+07	-0.0287207	-0.0271575	-0.0558782	3.15217e+08	0.291835	0.898268	0.182932	0.164473	5.21936e+09	4.86038e+09	22.3756	1	1994-05-05	28	27	3.3322	3.29584	1	2.39196	1.98186	0.015183	0.021178	0.356784	0.362813	2.18204e+09	2.45243e+09	21.5035	C3	-0.110253	0.067916	0.021976	3.6493e+08	0.0699186	-2.66324e+08	-0.0547948	2656	7.88458	JS
000572	C36	1994-08-08	2015-12-31	1.29354e+07	2.67916e+09	5.52094e+07	3.49354e+09	5.1238e+07	1.10809e+06	0	0	3.96107	0.0856632	4.04673	1.17522e+07	3.96107	0.980875	0.0856632	0	1.73969e+10	1.61091e+10	23.5796	1	1993-01-26	22	21	3.09104	3.04452	0	1.42821	1.30417	0.005863	0.016679	0.44184	0.39661	1.2181e+10	1.2352e+10	23.2231	C3	-0.013846	0.20681	0.00204	7.07247e+08	0.0406535	6.73429e+08	0.0418043	9490	9.15799	HN
000572	C36	1994-08-08	2016-12-31	4.54265e+06	2.13445e+09	2.57951e+08	3.8202e+09	1.07587e+08	3.33714e+06	5.1238e+07	1.10809e+06	12.4045	0.490694	12.8952	0	23.6838	0.949595	0.734624	0.0856632	1.81981e+10	1.73969e+10	23.6246	1	1993-01-26	23	22	3.13549	3.09104	0	1.31015	1.42821	0.000713	0.005863	0.470243	0.44184	1.38901e+10	1.2181e+10	23.3544	C3	0.14031	-0.013846	0.001347	3.5439e+08	0.019474	7.07247e+08	0.0406535	9614	9.17098	HN
000572	C36	1994-08-08	2017-12-31	1.5776e+09	1.62915e+09	1.08561e+09	2.55846e+09	9.67987e+06	1.41006e+06	1.07587e+08	3.33714e+06	-0.062061	-0.00122152	-0.0632825	0	0.00613581	0.994058	0.000893803	0.734624	1.57929e+10	1.81981e+10	23.4828	1	1993-01-26	24	23	3.17805	3.13549	0	1.63096	1.31015	-0.089613	0.000713	0.476495	0.470243	9.68319e+09	1.38901e+10	22.9937	C3	-0.302869	0.14031	-0.146159	-1.80839e+09	-0.114506	3.5439e+08	0.019474	8189	9.01055	HN
000572	C36	1994-08-08	2018-12-31	360966	6.10802e+08	1.34997e+09	2.00915e+09	1.41376e+07	8.04068e+06	9.67987e+06	1.41006e+06	12.3494	18.3691	30.7185	0	39.1659	0.976854	22.2754	0.000893803	1.14583e+10	1.57929e+10	23.162	1	1993-01-26	25	24	3.21888	3.17805	0	2.27026	1.63096	-0.198401	-0.089613	0.495849	0.476495	5.04715e+09	9.68319e+09	22.3421	C3	-0.478772	-0.302869	-0.282401	4.88977e+08	0.0426743	-1.80839e+09	-0.114506	6278	8.74481	HN
000572	C36	1994-08-08	2019-12-31	60500	1.35989e+09	4.55942e+08	1.26485e+09	1.31983e+07	9.41429e+06	1.41376e+07	8.04068e+06	-15.5246	22.7044	7.17983	0	218.154	0.990295	155.608	22.2754	1.07289e+10	1.14583e+10	23.0962	1	1993-01-26	26	25	3.2581	3.21888	0	2.28715	2.27026	0.009098	-0.198401	0.466688	0.495849	4.69097e+09	5.04715e+09	22.2689	C3	-0.070571	-0.478772	0.017356	-5.82638e+07	-0.00543052	4.88977e+08	0.0426743	3655	8.20385	HN
000581	C36	1998-09-24	2015-12-31	3.01727e+08	3.27468e+09	1.26116e+09	1.46361e+09	2.29474e+06	1.75744e+07	5.46059e+06	2.4156e+07	-0.0104924	-0.0218128	-0.0323053	2.95975e+08	0.00760534	0.999299	0.0582461	0.083104	1.57041e+10	1.44886e+10	23.4772	1	1988-10-27	27	26	3.29584	3.2581	1	2.73512	2.28006	0.098876	0.109678	0.222287	0.222622	5.74164e+09	6.35448e+09	22.471	C3	-0.096442	0.136899	0.093891	5.42046e+08	0.0345162	8.899e+08	0.0614207	5029	8.52298	JS
000581	C36	1998-09-24	2016-12-31	2.52921e+08	3.96967e+09	1.3247e+09	1.72925e+09	1.4604e+08	7.03295e+07	2.29474e+06	1.75744e+07	0.568339	0.208583	0.776922	2.52048e+08	0.577412	0.963211	0.278069	0.0582461	1.72638e+10	1.57041e+10	23.5719	1	1988-10-27	28	27	3.3322	3.29584	1	2.68793	2.73512	0.099978	0.098876	0.223899	0.222287	6.4227e+09	5.74164e+09	22.5831	C3	0.118617	-0.096442	0.091273	5.27344e+08	0.0305463	5.42046e+08	0.0345162	5210	8.55834	JS
000581	C36	1998-09-24	2017-12-31	3.18454e+08	3.11871e+09	1.99558e+09	2.57096e+09	0	0	1.4604e+08	7.03295e+07	-0.458591	-0.220847	-0.679438	3.05258e+08	0	1	0	0.278069	2.0231e+10	1.72638e+10	23.7305	1	1988-10-27	29	28	3.3673	3.3322	1	2.24358	2.68793	0.130849	0.099978	0.241196	0.223899	9.01728e+09	6.4227e+09	22.9224	C3	0.40397	0.118617	0.103232	9.57698e+08	0.0473381	5.27344e+08	0.0305463	5411	8.59619	JS
000581	C36	1998-09-24	2018-12-31	3.83842e+08	2.61632e+09	1.91979e+09	2.04734e+09	2.49492e+08	3.71631e+07	0	0	0.649988	0.0968187	0.746806	3.6541e+08	0.649988	0.90464	0.0968187	0	2.0892e+10	2.0231e+10	23.7626	1	1988-10-27	30	29	3.4012	3.3673	1	2.39542	2.24358	0.118049	0.130849	0.212524	0.241196	8.72167e+09	9.01728e+09	22.8891	C3	-0.032782	0.40397	0.082622	8.74382e+08	0.0418524	9.57698e+08	0.0473381	5522	8.6165	JS
000581	C36	1998-09-24	2019-12-31	295921400	1.59689e+09	2.31067e+09	3.31225e+09	2.24446e+08	2.77203e+07	2.49492e+08	3.71631e+07	-0.0846378	-0.0319098	-0.116548	281678900	0.758466	0.859448	0.0936745	0.0968187	2.39583e+10	2.0892e+10	23.8996	1	1988-10-27	31	30	3.43399	3.4012	1	2.72739	2.39542	0.096114	0.118049	0.270206	0.212524	8.78436e+09	8.72167e+09	22.8962	C3	0.007187	-0.032782	0.073221	1.04867e+09	0.0437705	8.74382e+08	0.0418524	5441	8.60172	JS
000581	C36	1998-09-24	2020-12-31	212934200	1.96329e+09	2.82478e+09	4.10098e+09	1.25407e+08	2.78373e+07	2.24446e+08	2.77203e+07	-0.465116	0.000549535	-0.464566	200329900	0.588948	0.936124	0.130732	0.0936745	2.73507e+10	2.39583e+10	24.032	1	1988-10-27	32	31	3.46574	3.43399	1	2.12287	2.72739	0.103205	0.096114	0.312834	0.270206	1.28838e+10	8.78436e+09	23.2792	C3	0.466678	0.007187	0.074881	7.81811e+08	0.0285847	1.04867e+09	0.0437705	5389	8.59212	JS
000581	C36	1998-09-24	2021-12-31	3.7824e+08	1.89606e+09	2.0538e+09	3.20665e+09	1.14603e+08	4.09237e+07	1.25407e+08	2.78373e+07	-0.0285644	0.034598	0.00603362	3.6729e+08	0.30299	0.939557	0.108195	0.130732	2.79709e+10	2.73507e+10	24.0544	1	1988-10-27	33	32	3.49651	3.46574	1	2.04429	2.12287	0.094719	0.103205	0.286304	0.312834	1.36824e+10	1.28838e+10	23.3394	C3	0.061985	0.466678	0.05471	6.27713e+08	0.0224417	7.81811e+08	0.0285847	5340	8.58298	JS
000581	C36	1998-09-24	2022-12-31	8.12195e+08	2.38955e+09	3.12749e+09	3.4546e+09	6.36055e+08	2.41512e+08	1.14603e+08	4.09237e+07	0.642029	0.246971	0.889	5.94353e+08	0.783131	0.733818	0.297357	0.108195	2.85289e+10	2.79709e+10	24.0742	1	1988-10-27	34	33	3.52636	3.49651	1	2.24114	2.04429	0.006693	0.094719	0.353824	0.286304	1.27296e+10	1.36824e+10	23.2672	C3	-0.069636	0.061985	0.004911	-2.57574e+09	-0.0902853	6.27713e+08	0.0224417	5889	8.68084	JS
000584	C35	1995-11-28	2020-12-31	182322900	3.88984e+08	4.21544e+08	4.176e+08	1.18184e+07	3.61559e+07	5.80309e+06	3.02789e+07	0.0329929	0.0322341	0.0652269	132483200	0.0648215	0.969617	0.198307	0.158562	5.0165e+09	4.53408e+09	22.336	1	1991-10-10	29	28	3.3673	3.3322	0	3.10067	2.61074	0.001857	0.010655	0.491373	0.588483	1.61787e+09	1.7367e+09	21.2044	C3	-0.068421	-0.27109	0.003665	953118	0.000189997	-1.62471e+08	-0.0358332	994	6.90174	JS
000584	C35	1995-11-28	2021-12-31	1.80442e+08	2.18766e+08	3.9332e+08	6.22671e+08	2.95062e+07	4.65563e+07	1.18184e+07	3.61559e+07	0.0980244	0.0576387	0.155663	1.27804e+08	0.163521	0.865124	0.258012	0.198307	4.80533e+09	5.0165e+09	22.293	1	1991-10-10	30	29	3.4012	3.3673	0	2.78981	3.10067	-0.125753	0.001857	0.592261	0.491373	1.72246e+09	1.61787e+09	21.267	C3	0.064643	-0.068421	-0.235717	-4.16744e+07	-0.00867253	953118	0.000189997	1074	6.97915	JS
000586	C39	1995-12-20	2015-12-31	2.62111e+07	1.29981e+08	1.98924e+08	1.46548e+08	0	0	0	0	0	0	0	0	0	1	0	0	5.30457e+08	5.37574e+08	20.0892	0	1994-03-04	21	20	3.04452	2.99573	0	1.21957	1.132	0.033478	0.016599	0.517645	0.56173	4.34954e+08	4.74888e+08	19.8908	C3	-0.084093	0.151457	0.074583	-2.48574e+07	-0.0468604	2.33631e+07	0.0434602	1076	6.98101	SC
000586	C39	1995-12-20	2016-12-31	2.10535e+07	1.43333e+08	1.9995e+08	1.5625e+08	9.04178e+06	1.76911e+06	0	0	0.429467	0.0840293	0.513496	1.68863e+07	0.429467	0.936918	0.0840293	0	5.51545e+08	5.30457e+08	20.1282	0	1994-03-04	22	21	3.09104	3.04452	0	1.21225	1.21957	0.006879	0.033478	0.527149	0.517645	4.54978e+08	4.34954e+08	19.9358	C3	0.046038	-0.084093	0.014762	-3.39898e+06	-0.00616264	-2.48574e+07	-0.0468604	1077	6.98193	SC
000586	C39	1995-12-20	2017-12-31	1.9289e+07	1.315e+08	2.01566e+08	1.30892e+08	0	0	9.04178e+06	1.76911e+06	-0.468752	-0.0917158	-0.560468	1.57537e+07	0	1	0	0.0840293	5.60682e+08	5.51545e+08	20.1447	0	1994-03-04	23	22	3.13549	3.09104	0	1.43641	1.21225	0.001688	0.006879	0.531551	0.527149	3.90334e+08	4.54978e+08	19.7825	C3	-0.142082	0.046038	0.003616	-2.83092e+07	-0.0504907	-3.39898e+06	-0.00616264	1093	6.99668	SC
000586	C39	1995-12-20	2018-12-31	2.19057e+07	1.12085e+08	2.61828e+08	1.66421e+08	165979	2.21658e+06	0	0	0.00757699	0.101187	0.108764	1.44822e+07	0.00757699	0.998519	0.101187	0	5.99393e+08	5.60682e+08	20.2114	0	1994-03-04	24	23	3.17805	3.13549	0	1.40469	1.43641	-0.003116	0.001688	0.564357	0.531551	4.26707e+08	3.90334e+08	19.8716	C3	0.093185	-0.142082	-0.007102	-3.95702e+06	-0.00660171	-2.83092e+07	-0.0504907	983	6.89061	SC
000586	C39	1995-12-20	2019-12-31	20889000	1.06195e+08	2.77186e+08	1.76267e+08	1.28174e+06	1.86753e+06	165979	2.21658e+06	0.053414	-0.0167093	0.0367046	9299700	0.0613597	0.98793	0.0894028	0.101187	6.25194e+08	5.99393e+08	20.2536	0	1994-03-04	25	24	3.21888	3.17805	0	1.43964	1.40469	0.009379	-0.003116	0.570667	0.564357	4.3427e+08	4.26707e+08	19.8892	C3	0.017723	0.093185	0.022332	-1.48379e+07	-0.0237333	-3.95702e+06	-0.00660171	742	6.60935	SC
000586	C39	1995-12-20	2020-12-31	34182300	8.83627e+07	2.18122e+08	8.65733e+07	701338	1.67327e+06	1.28174e+06	1.86753e+06	-0.0169797	-0.0056832	-0.0226629	14754100	0.0205176	0.992063	0.0489513	0.0894028	4.90848e+08	6.25194e+08	20.0116	0	1994-03-04	26	25	3.2581	3.21888	0	1.01184	1.43964	0.046408	0.009379	0.443661	0.570667	4.85105e+08	4.3427e+08	19.9999	C3	0.11706	0.017723	0.091009	797924	0.0016256	-1.48379e+07	-0.0237333	603	6.40192	SC
000586	C39	1995-12-20	2021-12-31	3.49247e+07	7.33879e+07	2.26185e+08	7.24436e+07	1.679e+07	3.35571e+06	701338	1.67327e+06	0.460668	0.0481733	0.508842	1.71503e+07	0.48075	0.771215	0.0960841	0.0489513	5.15201e+08	4.90848e+08	20.0601	0	1994-03-04	27	26	3.29584	3.2581	0	1.14581	1.01184	0.054488	0.046408	0.415471	0.443661	4.49639e+08	4.85105e+08	19.924	C3	-0.07311	0.11706	0.102799	-6.37061e+06	-0.0123653	797924	0.0016256	458	6.12687	SC
000586	C39	1995-12-20	2022-12-31	4.72266e+07	7.85559e+07	2.6138e+08	7.18885e+07	166139	1.91923e+07	1.679e+07	3.35571e+06	-0.352003	0.335331	-0.0166717	2.66034e+07	0.00351791	0.997885	0.406387	0.0960841	5.5823e+08	5.15201e+08	20.1403	0	1994-03-04	28	27	3.3322	3.29584	0	1.25077	1.14581	0.03442	0.054488	0.426107	0.415471	4.46309e+08	4.49639e+08	19.9165	C3	-0.007407	-0.07311	0.063803	2.0531e+07	0.0367788	-6.37061e+06	-0.0123653	473	6.1591	SC
000587	C41	1996-04-25	2017-12-31	9.09984e+07	4.39147e+09	2.60777e+09	2.10187e+08	8.8718e+06	0	0	0	0.0974941	0	0.0974941	0	0.0974941	0.99798	0	0	3.60763e+10	3.42449e+10	24.3089	1	1996-02-05	21	20	3.04452	2.99573	0	3.0841	3.24159	0.030763	0.03287	0.725332	0.730106	1.16975e+10	1.05643e+10	23.1826	C4	0.107272	0.064606	0.126128	1.19392e+09	0.0330942	1.55029e+09	0.0452706	1149	7.04665	HLJ
000587	C41	1996-04-25	2018-12-31	97672310	1.66923e+09	1.3969e+09	1.70424e+08	1.60497e+07	0	8.8718e+06	0	0.07349	0	0.07349	9.18507e+07	0.164322	0.990385	0	0	3.10576e+10	3.60763e+10	24.1591	1	1996-02-05	22	21	3.09104	3.04452	0	2.96364	3.0841	-0.09893	0.030763	0.78634	0.725332	1.04795e+10	1.16975e+10	23.0727	C4	-0.104124	0.107272	-0.316484	-3.03836e+09	-0.0978301	1.19392e+09	0.0330942	698	6.54822	HLJ
000589	C29	1996-03-08	2015-12-31	2.35932e+09	3.02624e+09	1.28642e+09	5.72598e+08	0	0	0	0	0	0	0	2.13e+09	0	1	0	0	1.11757e+10	9.73039e+09	23.137	1	1996-01-29	19	18	2.94444	2.89037	1	2.361	1.74897	-0.023131	0.017161	0.688149	0.612106	4.73347e+09	5.56348e+09	22.2779	C2	-0.14919	-0.141129	-0.069051	5.7912e+08	0.0518195	9.71399e+08	0.0998314	7606	8.93669	GZ
000589	C29	1996-03-08	2016-12-31	1.64241e+09	2.15684e+09	1.17126e+09	6.56895e+08	0	0	0	0	0	0	0	1.40561e+09	0	1	0	0	1.04283e+10	1.11757e+10	23.0678	1	1996-01-29	20	19	2.99573	2.94444	1	1.86643	2.361	0.001416	-0.023131	0.656792	0.688149	5.58729e+09	4.73347e+09	22.4438	C2	0.18038	-0.14919	0.004143	2.22405e+08	0.0213271	5.7912e+08	0.0518195	6578	8.79149	GZ
000589	C29	1996-03-08	2017-12-31	3.67991e+09	1.27363e+09	1.14398e+09	8.30653e+08	0	0	0	0	0	0	0	3.54946e+09	0	1	0	0	9.71543e+09	1.04283e+10	22.997	1	1996-01-29	21	20	3.04452	2.99573	1	1.39597	1.86643	-0.022818	0.001416	0.656262	0.656792	6.95961e+09	5.58729e+09	22.6634	C2	0.245614	0.18038	-0.062251	2.26301e+08	0.023293	2.22405e+08	0.0213271	6103	8.71654	GZ
000589	C29	1996-03-08	2018-12-31	2.3597e+09	1.68931e+09	8.90072e+08	9.23447e+08	1.31913e+08	3.34399e+08	0	0	0.0559023	0.141713	0.197615	2.19269e+09	0.0559023	0.921913	0.141713	0	1.04813e+10	9.71543e+09	23.0729	1	1996-01-29	22	21	3.09104	3.04452	1	1.53565	1.39597	0.008412	-0.022818	0.674157	0.656262	6.82532e+09	6.95961e+09	22.6439	C2	-0.019295	0.245614	0.026502	7.33204e+08	0.0699535	2.26301e+08	0.023293	6337	8.75416	GZ
000589	C29	1996-03-08	2019-12-31	1171828600	2.16852e+09	7.53157e+08	1.01551e+09	3.63635e+08	2.93375e+08	1.31913e+08	3.34399e+08	0.197744	-0.0350086	0.162735	976680700	0.310314	0.832312	0.250357	0.141713	1.0521e+10	1.04813e+10	23.0766	1	1996-01-29	23	22	3.13549	3.09104	1	1.62906	1.53565	0.012874	0.008412	0.646081	0.674157	6.45834e+09	6.82532e+09	22.5886	C2	-0.053768	-0.019295	0.028853	1.75189e+09	0.166513	7.33204e+08	0.0699535	6052	8.70814	GZ
000589	C29	1996-03-08	2020-12-31	1312990300	1.90477e+09	7.28947e+08	1.3248e+09	4.04844e+08	2.69698e+08	3.63635e+08	2.93375e+08	0.0313856	-0.0180328	0.0133528	1035236600	0.308337	0.787458	0.205408	0.250357	1.15162e+10	1.0521e+10	23.167	1	1996-01-29	24	23	3.17805	3.13549	1	1.69139	1.62906	0.098858	0.012874	0.576066	0.646081	6.80873e+09	6.45834e+09	22.6415	C2	0.054254	-0.053768	0.263721	1.65936e+09	0.144089	1.75189e+09	0.166513	6131	8.72111	GZ
000589	C29	1996-03-08	2021-12-31	2.00507e+09	2.11288e+09	9.7297e+08	1.48056e+09	4.60037e+08	5.54214e+08	4.04844e+08	2.69698e+08	0.027527	0.141898	0.169425	1.69079e+09	0.229437	0.78227	0.276406	0.205408	1.28757e+10	1.15162e+10	23.2786	1	1996-01-29	25	24	3.21888	3.17805	1	1.75436	1.69139	0.028721	0.098858	0.538593	0.576066	7.33928e+09	6.80873e+09	22.7165	C2	0.077922	0.054254	0.048381	2.85813e+08	0.0221978	1.65936e+09	0.144089	6174	8.7281	GZ
000589	C29	1996-03-08	2022-12-31	2.82315e+09	3.34584e+09	1.35442e+09	1.44558e+09	5.17939e+08	4.92934e+08	4.60037e+08	5.54214e+08	0.0205097	-0.0217061	-0.00119643	2.27858e+09	0.183462	0.845199	0.174605	0.276406	1.57616e+10	1.28757e+10	23.4808	1	1996-01-29	26	25	3.2581	3.21888	1	1.86752	1.75436	0.027384	0.028721	0.588761	0.538593	8.43986e+09	7.33928e+09	22.8562	C2	0.149958	0.077922	0.032187	-1.11113e+08	-0.00704959	2.85813e+08	0.0221978	6362	8.7581	GZ
000591	D44	1996-02-08	2015-12-31	942391	1.86497e+09	2.84561e+09	2.43886e+09	2.62616e+07	0	0	0	27.867	0	27.867	0	27.867	0.985918	0	0	2.27372e+10	3.32436e+09	23.8473	1	1993-04-12	22	21	3.09104	3.04452	1	6.26321	0.700045	0.02169	-0.001281	0.726502	0.856287	3.63028e+09	4.74878e+09	22.0126	D	-0.235534	0.02448	0.086138	7.57018e+08	0.0332943	1.2229e+07	0.00367861	2442	7.80057	CQ
000595	C34	1996-04-19	2015-12-31	2.60748e+06	7.89258e+07	2.81718e+08	1.84053e+08	124463	0	0	0	0.047733	0	0.047733	2.52517e+06	0.047733	0.998423	0	0	1.20914e+09	1.04603e+09	20.9132	0	1996-04-13	19	18	2.94444	2.89037	0	4.6226	2.35065	-0.113502	0.019681	0.382771	0.720412	2.61572e+08	4.44996e+08	19.3822	C3	-0.412193	0.369751	-0.155326	-6.21263e+07	-0.0513804	-4.07395e+07	-0.0389467	1262	7.14045	NX
000595	C34	1996-04-19	2016-12-31	1.41981e+06	7.98695e+06	2.98627e+08	1.79644e+08	0	0	124463	0	-0.0876619	0	-0.0876619	1.39671e+06	0	1	0	0	1.20056e+09	1.20914e+09	20.9061	0	1996-04-13	20	19	2.99573	2.94444	0	3.37522	4.6226	-0.070327	-0.113502	0.448156	0.382771	3.55699e+08	2.61572e+08	19.6896	C3	0.359853	-0.412193	-0.113036	-4.40341e+07	-0.0366779	-6.21263e+07	-0.0513804	1419	7.25771	NX
000595	C34	1996-04-19	2017-12-31	1.56604e+06	9.71388e+07	4.94902e+08	1.48689e+08	0	0	0	0	0	0	0	1.50428e+06	0	1	0	0	1.87936e+09	1.20056e+09	21.3542	0	1996-04-13	21	20	3.04452	2.99573	0	4.31283	3.37522	0.014812	-0.070327	0.590115	0.448156	4.35762e+08	3.55699e+08	19.8926	C3	0.225086	0.359853	0.037493	-978362	-0.000520581	-4.40341e+07	-0.0366779	1423	7.26052	NX
000597	C27	1996-05-23	2017-12-31	1.17741e+09	1.70984e+09	1.41765e+09	9.92092e+08	1.73016e+08	2.41997e+08	5.2373e+07	1.87728e+08	0.102464	0.0460918	0.148556	6.02483e+08	0.146946	0.898812	0.205533	0.251862	1.0593e+10	9.78998e+09	23.0835	1	1993-06-10	24	23	3.17805	3.13549	1	1.86617	2.03348	0.00869	0.002691	0.759463	0.751378	5.67635e+09	4.8144e+09	22.4596	C2	0.179036	0.255571	0.037483	-3.012e+08	-0.0284337	3.84515e+08	0.0392763	8106	9.00036	LN
000597	C27	1996-05-23	2018-12-31	1.20715e+09	1.28358e+09	1.84804e+09	1.46546e+09	1.00915e+08	2.05616e+08	1.73016e+08	2.41997e+08	-0.0597277	-0.0301379	-0.0898657	9.28517e+08	0.083598	0.92138	0.170331	0.205533	1.17187e+10	1.0593e+10	23.1845	1	1993-06-10	25	24	3.21888	3.17805	0	1.5695	1.86617	0.017184	0.00869	0.693411	0.759463	7.46656e+09	5.67635e+09	22.7337	C2	0.315379	0.179036	0.059375	2.85091e+08	0.0243277	-3.012e+08	-0.0284337	7659	8.94364	LN
000597	C27	1996-05-23	2019-12-31	1054776200	1.5254e+09	1.81904e+09	1.61799e+09	9.50841e+07	1.82046e+08	1.00915e+08	2.05616e+08	-0.00552851	-0.0223456	-0.0278741	930071900	0.0901462	0.937666	0.172592	0.170331	1.25398e+10	1.17187e+10	23.2522	1	1993-06-10	26	25	3.2581	3.21888	0	1.52551	1.5695	0.013592	0.017184	0.687569	0.693411	8.2201e+09	7.46656e+09	22.8298	C2	0.100923	0.315379	0.045482	3.526e+08	0.0281184	2.85091e+08	0.0243277	7826	8.96521	LN
000597	C27	1996-05-23	2020-12-31	934377700	1.48127e+09	1.71533e+09	1.69295e+09	3.56412e+06	8.28368e+07	9.50841e+07	1.82046e+08	-0.0979475	-0.106177	-0.204124	845118600	0.00381443	0.997594	0.0886546	0.172592	1.21657e+10	1.25398e+10	23.2219	1	1993-06-10	27	26	3.29584	3.2581	0	1.6475	1.52551	0.00089	0.013592	0.661161	0.687569	7.38435e+09	8.2201e+09	22.7226	C2	-0.101671	0.100923	5e-06	5.70918e+08	0.0469286	3.526e+08	0.0281184	7567	8.93155	LN
000597	C27	1996-05-23	2021-12-31	1.12033e+09	2.55041e+09	1.8454e+09	1.78989e+09	2.5657e+07	1.79696e+08	3.56412e+06	8.28368e+07	0.01972	0.0864564	0.106176	1.00444e+09	0.0229014	0.98994	0.160396	0.0886546	1.31795e+10	1.21657e+10	23.3019	1	1993-06-10	28	27	3.3322	3.29584	0	1.61809	1.6475	0.007242	0.00089	0.674474	0.661161	8.14512e+09	7.38435e+09	22.8207	C2	0.103024	-0.101671	0.018172	7.46506e+08	0.0566414	5.70918e+08	0.0469286	7102	8.86813	LN
000597	C27	1996-05-23	2022-12-31	1.12864e+09	3.8449e+09	1.9752e+09	1.77985e+09	5.80948e+07	1.4167e+08	2.5657e+07	1.79696e+08	0.0287407	-0.0336919	-0.00495115	1.05908e+09	0.0514734	0.98489	0.125523	0.160396	1.38103e+10	1.31795e+10	23.3487	1	1993-06-10	29	28	3.3673	3.3322	0	1.56776	1.61809	0.025854	0.007242	0.658715	0.674474	8.80894e+09	8.14512e+09	22.899	C2	0.0815	0.103024	0.047474	1.10857e+09	0.0802712	7.46506e+08	0.0566414	6694	8.80897	LN
000599	C29	1996-04-30	2015-12-31	1.3622e+09	1.23597e+09	7.70477e+08	8.08505e+08	7.62376e+07	1.09098e+08	0	0	0.0559663	0.0800892	0.136056	1.09694e+09	0.0559663	0.938317	0.0800892	0	5.90471e+09	5.05145e+09	22.499	1	1996-04-24	19	18	2.94444	2.89037	1	1.97237	1.26985	0.010026	0.011515	0.560562	0.504491	2.99371e+09	3.97799e+09	21.8198	C2	-0.247433	-0.245417	0.020632	1.24213e+08	0.0210363	5.54702e+08	0.109811	6331	8.75321	SD
000599	C29	1996-04-30	2016-12-31	1.47774e+09	1.02997e+09	1.14902e+09	1.02586e+09	1.89513e+08	8.56235e+07	7.62376e+07	1.09098e+08	0.0766545	-0.0158853	0.0607693	1.28197e+09	0.128245	0.816002	0.057942	0.0800892	7.24838e+09	5.90471e+09	22.704	1	1996-04-24	20	19	2.99573	2.94444	1	1.47094	1.97237	0.01075	0.010026	0.627498	0.560562	4.92773e+09	2.99371e+09	22.3181	C2	0.646029	-0.247433	0.024445	2.93641e+07	0.00405113	1.24213e+08	0.0210363	5478	8.6085	SD
000599	C29	1996-04-30	2017-12-31	1.21105e+09	3.22613e+08	1.2936e+09	1.06692e+09	1.17935e+08	7.94748e+07	1.89513e+08	8.56235e+07	-0.059104	-0.00507715	-0.0641812	9.91245e+08	0.0973828	0.634437	0.0656246	0.057942	8.37977e+09	7.24838e+09	22.8491	1	1996-04-24	21	20	3.04452	2.99573	1	2.09611	1.47094	0.012167	0.01075	0.665051	0.627498	3.99777e+09	4.92773e+09	22.109	C2	-0.18872	0.646029	0.032544	-6.09044e+08	-0.0726803	2.93641e+07	0.00405113	4840	8.48467	SD
000599	C29	1996-04-30	2018-12-31	1.29715e+09	8.75997e+08	1.13727e+09	8.93841e+08	1.69267e+08	1.05264e+08	1.17935e+08	7.94748e+07	0.0395723	0.0198812	0.0594534	1.17133e+09	0.130491	0.806772	0.0811497	0.0656246	8.96548e+09	8.37977e+09	22.9166	1	1996-04-24	22	21	3.09104	3.04452	1	2.39372	2.09611	0.003221	0.012167	0.570377	0.665051	3.74541e+09	3.99777e+09	22.0438	C2	-0.063124	-0.18872	0.005338	-2.29026e+08	-0.0255453	-6.09044e+08	-0.0726803	4531	8.4187	SD
000599	C29	1996-04-30	2019-12-31	1611550700	1.37646e+09	8.78179e+08	1.08665e+09	2.46288e+08	1.36032e+08	1.69267e+08	1.05264e+08	0.0477933	0.0190921	0.0668854	0	0.152827	0.821071	0.0844104	0.0811497	9.88115e+09	8.96548e+09	23.0139	1	1996-04-24	23	22	3.13549	3.09104	1	2.39613	2.39372	-0.031526	0.003221	0.63229	0.570377	4.12379e+09	3.74541e+09	22.14	C2	0.101024	-0.063124	-0.080911	-2.31077e+08	-0.0233856	-2.29026e+08	-0.0255453	4648	8.44419	SD
000599	C29	1996-04-30	2020-12-31	1231979200	1.22591e+09	9.51049e+08	1.05299e+09	5.93982e+08	3.687e+08	2.46288e+08	1.36032e+08	0.282224	0.188857	0.471082	0	0.482137	0.515477	0.299275	0.0844104	1.00592e+10	9.88115e+09	23.0318	1	1996-04-24	24	23	3.17805	3.13549	1	2.27549	2.39613	-0.007182	-0.031526	0.650014	0.63229	4.42068e+09	4.12379e+09	22.2096	C2	0.071995	0.101024	-0.022361	8.09365e+07	0.00804601	-2.31077e+08	-0.0233856	5078	8.53267	SD
000599	C29	1996-04-30	2021-12-31	1.41319e+09	1.56705e+09	7.32546e+08	9.30132e+08	6.60456e+08	1.64456e+08	5.93982e+08	3.687e+08	0.047038	-0.144527	-0.0974888	1.3637e+09	0.46735	0.578535	0.116372	0.299275	1.0844e+10	1.00592e+10	23.1069	1	1996-04-24	25	24	3.21888	3.17805	1	2.76315	2.27549	-0.036412	-0.007182	0.71132	0.650014	3.92452e+09	4.42068e+09	22.0905	C2	-0.112236	0.071995	-0.114058	-8.65822e+07	-0.00798432	8.09365e+07	0.00804601	4009	8.2963	SD
000599	C29	1996-04-30	2022-12-31	2.00499e+09	1.34499e+09	6.33271e+08	8.4817e+08	4.74708e+08	1.75601e+08	6.60456e+08	1.64456e+08	-0.0926427	0.00555879	-0.0870839	1.92455e+09	0.236763	0.647055	0.087582	0.116372	9.86334e+09	1.0844e+10	23.0121	1	1996-04-24	26	25	3.2581	3.21888	1	2.52234	2.76315	-0.070144	-0.036412	0.758393	0.71132	3.9104e+09	3.92452e+09	22.0869	C2	-0.003599	-0.112236	-0.225	3.36736e+08	0.0341402	-8.65822e+07	-0.00798432	4197	8.34213	SD
000606	I64	1996-10-04	2017-12-31	4.49496e+06	9.60429e+08	3.65856e+07	5.81567e+07	0	0	0	0	0	0	0	0	0	1	0	0	3830596388	3.12974e+09	22.0663	1	1996-09-24	21	20	3.04452	2.99573	0	7.42458	7.59908	0.018312	0.013156	0.237389	0.090053	5.15934e+08	4.11858e+08	20.0615	I	0.252701	0.531623	0.024603	-3.09109e+07	-0.00806949	2.20371e+07	0.00704121	364	5.89715	QH
000615	K70	1996-10-16	2015-12-31	1.87201e+08	1.28218e+09	5.11575e+07	4.54211e+08	0	0	0	0	0	0	0	1.5288e+08	0	1	0	0	7.34294e+09	1.49161e+09	22.717	1	1993-06-08	22	21	3.09104	3.04452	0	3.04272	2.14655	0.035883	0.010559	0.733866	0.47627	2.41328e+09	6.94886e+08	21.6043	K	2.47292	0.079151	0.129775	1.81299e+09	0.246902	1.39682e+08	0.093645	3764	8.23324	HBS
000615	K70	1996-10-16	2016-12-31	2.16987e+08	8.68949e+08	5.59711e+07	1.0654e+09	0	1.39688e+07	0	0	0	0.0643761	0.0643761	1.76039e+08	0	1	0.0643761	0	6.81726e+09	7.34294e+09	22.6427	1	1993-06-08	23	22	3.13549	3.09104	0	1.60685	3.04272	0.02789	0.035883	0.713111	0.733866	4.24262e+09	2.41328e+09	22.1684	K	0.758028	2.47292	0.088444	8.25266e+08	0.121055	1.81299e+09	0.246902	3644	8.20084	HBS
000615	K70	1996-10-16	2017-12-31	2.17176e+08	1.5046e+09	6.51224e+07	9.36457e+08	0	0	0	1.39688e+07	0	-0.0643201	-0.0643201	1.91426e+08	0	1	0	0.0643761	9.15552e+09	6.81726e+09	22.9376	1	1993-06-08	24	23	3.17805	3.13549	0	3.27564	1.60685	0.045968	0.02789	0.693009	0.713111	2.79503e+09	4.24262e+09	21.7511	K	-0.341201	0.758028	0.157067	-6.62249e+08	-0.0723333	8.25266e+08	0.121055	3423	8.13827	HBS
000615	K70	1996-10-16	2018-12-31	2.18196e+08	1.77613e+09	1.73442e+08	1.38055e+09	0	1.43742e+07	0	0	0	0.0658774	0.0658774	1.83833e+08	0	1	0.0658774	0	1.22845e+10	9.15552e+09	23.2316	1	1993-06-08	25	24	3.21888	3.17805	0	4.25281	3.27564	0.010427	0.045968	0.757065	0.693009	2.88855e+09	2.79503e+09	21.784	K	0.033461	-0.341201	0.044845	1.09244e+09	0.0889286	-6.62249e+08	-0.0723333	3702	8.21663	HBS
000615	K70	1996-10-16	2019-12-31	219977100	6.25989e+08	2.35926e+08	1.46397e+09	0	2.4914e+07	0	1.43742e+07	0	0.0479135	0.0479135	174273700	0	1	0.113257	0.0658774	1.02082e+10	1.22845e+10	23.0465	1	1993-06-08	26	25	3.2581	3.21888	0	3.24028	4.25281	0.012139	0.010427	0.739543	0.757065	3.1504e+09	2.88855e+09	21.8708	K	0.090651	0.033461	0.048886	7.04841e+08	0.0690465	1.09244e+09	0.0889286	3728	8.22363	HBS
000615	K70	1996-10-16	2020-12-31	118575100	4.76421e+08	1.87941e+08	1.35181e+09	0	1.76603e+07	0	2.4914e+07	0	-0.0611739	-0.0611739	104310000	0	1	0.148938	0.113257	9.45317e+09	1.02082e+10	22.9696	1	1993-06-08	27	26	3.29584	3.2581	0	4.75669	3.24028	0.004038	0.012139	0.719366	0.739543	1.98734e+09	3.1504e+09	21.4101	K	-0.369178	0.090651	0.014598	-3.82583e+08	-0.0404713	7.04841e+08	0.0690465	3565	8.17892	HBS
000615	K70	1996-10-16	2021-12-31	1.59345e+08	6.0449e+08	5.60265e+07	2.41131e+08	1.49995e+07	0	0	1.76603e+07	0.0941322	-0.110831	-0.0166987	1.52424e+08	0.0941322	0.975187	0	0.148938	4.32117e+09	9.45317e+09	22.1868	1	1993-06-08	28	27	3.3322	3.29584	0	2.80837	4.75669	-0.062345	0.004038	0.554046	0.719366	1.53867e+09	1.98734e+09	21.1542	K	-0.225765	-0.369178	-0.122654	-1.14258e+08	-0.0264414	-3.82583e+08	-0.0404713	3130	8.04879	HBS
000615	K70	1996-10-16	2022-12-31	2.29813e+08	2.38517e+08	7.44162e+07	2.28312e+08	1.2114e+06	3.15902e+07	1.49995e+07	0	-0.0599968	0.13746	0.0774632	1.97786e+08	0.00527124	0.994921	0.13746	0	3.73874e+09	4.32117e+09	22.042	1	1993-06-08	29	28	3.3673	3.3322	0	2.75694	2.80837	-0.426202	-0.062345	0.93848	0.554046	1.35612e+09	1.53867e+09	21.0279	K	-0.118641	-0.225765	-0.873862	6.47226e+07	0.0173113	-1.14258e+08	-0.0264414	2615	7.86902	HBS
000629	C32	1996-11-15	2015-12-31	1.66634e+09	2.61678e+09	7.09607e+08	3.34532e+09	1.3247e+09	4.28797e+08	8.42612e+08	7.96216e+08	0.289312	-0.220495	0.0688169	1.63399e+09	0.794979	0.493766	0.257329	0.336928	5.60122e+10	5.23456e+10	24.7488	1	1993-03-27	22	21	3.09104	3.04452	1	4.90584	3.11965	-0.043249	-0.114082	0.825853	0.767554	1.14174e+10	1.67793e+10	23.1584	C3	-0.319552	0.075467	-0.19894	2.95545e+07	0.000527644	1.67153e+09	0.0319327	17111	9.74748	SC
000629	C32	1996-11-15	2016-12-31	2.42617e+09	1.25513e+09	2.04885e+08	9.65766e+08	3.0189e+07	4.46906e+07	1.3247e+09	4.28797e+08	-0.533562	-0.158318	-0.69188	3.28596e+09	0.012443	0.975948	0.0184202	0.257329	9.62111e+09	5.60122e+10	22.9872	1	1993-03-27	23	22	3.13549	3.09104	1	0.906796	4.90584	-0.682897	-0.043249	0.625044	0.825853	1.061e+10	1.14174e+10	23.0851	C3	-0.07072	-0.319552	-0.64555	-3.36111e+08	-0.0349347	2.95545e+07	0.000527644	4265	8.3582	SC
000629	C32	1996-11-15	2017-12-31	1.29042e+09	1.26057e+09	1.82301e+08	8.9736e+08	9.12489e+07	7.08331e+07	3.0189e+07	4.46906e+07	0.0473178	0.0202589	0.0675766	1.16094e+09	0.0707124	0.927613	0.0548914	0.0184202	1.04732e+10	9.62111e+09	23.0721	1	1993-03-27	24	23	3.17805	3.13549	1	1.10995	0.906796	0.087834	-0.682897	0.566641	0.625044	9.43575e+09	1.061e+10	22.9678	C3	-0.110674	-0.07072	0.254203	-3.80322e+08	-0.0363137	-3.36111e+08	-0.0349347	3496	8.15937	SC
000629	C32	1996-11-15	2018-12-31	1.89444e+09	2.20465e+09	2.29493e+08	6.09243e+08	6.6482e+07	6.06877e+07	9.12489e+07	7.08331e+07	-0.0130734	-0.00535535	-0.0184288	1635356690	0.0350932	0.969845	0.0320346	0.0548914	1.18656e+10	1.04732e+10	23.1969	1	1993-03-27	25	24	3.21888	3.17805	1	0.782616	1.10995	0.266576	0.087834	0.351754	0.566641	1.51614e+10	9.43575e+09	23.442	C3	0.606804	-0.110674	0.698446	1.77881e+09	0.149914	-3.80322e+08	-0.0363137	3391	8.12888	SC
000629	C32	1996-11-15	2019-12-31	1618607700	4354065320	1.06301e+08	5.86368e+08	1.01489e+08	4.91426e+07	6.6482e+07	6.06877e+07	0.0216281	-0.00713273	0.0144954	1415181200	0.0627017	0.976691	0.0303611	0.0320346	1.29661e+10	1.18656e+10	23.2856	1	1993-03-27	26	25	3.2581	3.21888	1	0.985369	0.782616	0.112329	0.266576	0.256702	0.351754	1.31587e+10	1.51614e+10	23.3003	C3	-0.132094	0.606804	0.178027	3.28182e+09	0.253107	1.77881e+09	0.149914	3376	8.12445	SC
000629	C32	1996-11-15	2020-12-31	851741500	3.39446e+09	1.42057e+08	6.34358e+08	2.7483e+07	1.07718e+08	1.01489e+08	4.91426e+07	-0.0868883	0.0687717	-0.0181166	771683600	0.0322669	0.991904	0.126468	0.0303611	1.16487e+10	1.29661e+10	23.1785	1	1993-03-27	27	26	3.29584	3.2581	1	1.10113	0.985369	0.020834	0.112329	0.158988	0.256702	1.05789e+10	1.31587e+10	23.0821	C3	-0.19605	-0.132094	0.025401	6.00073e+08	0.051514	3.28182e+09	0.253107	3181	8.06495	SC
000629	C32	1996-11-15	2021-12-31	2.25004e+09	6.06817e+08	1.37635e+08	5.66332e+08	3.22198e+07	1.16925e+08	2.7483e+07	1.07718e+08	0.00210521	0.00409193	0.00619715	1.82624e+09	0.0143197	0.946904	0.0519659	0.126468	1.02106e+10	1.16487e+10	23.0467	1	1993-03-27	28	27	3.3322	3.29584	1	0.726202	1.10113	0.142554	0.020834	0.221951	0.158988	1.40603e+10	1.05789e+10	23.3666	C3	0.329085	-0.19605	0.224319	1.77632e+09	0.173969	6.00073e+08	0.051514	3278	8.09499	SC
000629	C32	1996-11-15	2022-12-31	2.28557e+09	2.37069e+09	1.93465e+08	7.05157e+08	4.06288e+07	1.25021e+08	3.22198e+07	1.16925e+08	0.00367913	0.00354203	0.00722116	1.95381e+09	0.0177762	0.982862	0.0547	0.0519659	1.1933e+10	1.02106e+10	23.2026	1	1993-03-27	29	28	3.3673	3.3322	1	0.790917	0.726202	0.114449	0.142554	0.23146	0.221951	1.50875e+10	1.40603e+10	23.4371	C3	0.073062	0.329085	0.174974	1.95989e+09	0.164241	1.77632e+09	0.173969	3391	8.12888	SC
000635	C26	1996-11-20	2015-12-31	5.4129e+06	2.03017e+08	794357	1.99123e+08	594893	0	5.55777e+06	0	-0.916862	0	-0.916862	0	0.109903	0.99707	0	0	3.14382e+09	3.09714e+09	21.8687	0	1996-11-12	19	18	2.94444	2.89037	1	1.85387	1.60254	0.00945	0.016885	0.111514	0.106284	1.69582e+09	1.93265e+09	21.2514	C2	-0.122541	-0.294642	0.007436	1.17532e+08	0.0373853	4.85009e+08	0.156599	2525	7.834	NX
000636	C39	1996-11-29	2015-12-31	2.45138e+08	1.41206e+09	8.27274e+08	8.17618e+08	4.93171e+07	1.70917e+08	0	0	0.201181	0.697226	0.898407	1.85108e+08	0.201181	0.965074	0.697226	0	6.58819e+09	5.08314e+09	22.6085	1	1994-03-23	21	20	3.04452	2.99573	1	3.39672	2.26126	0.009833	0.018711	0.273827	0.258933	1.93957e+09	2.24792e+09	21.3857	C3	-0.13717	0.007719	0.00799	1.65802e+07	0.00251665	8.11447e+07	0.0159635	7026	8.85737	GD
000636	C39	1996-11-29	2016-12-31	3.84095e+08	5.25404e+08	8.66294e+08	9.28862e+08	9.10199e+07	1.30208e+08	4.93171e+07	1.70917e+08	0.108574	-0.105986	0.00258766	3.50438e+08	0.236972	0.826762	0.338999	0.697226	6.64247e+09	6.58819e+09	22.6168	1	1994-03-23	22	21	3.09104	3.04452	1	2.39425	3.39672	0.014063	0.009833	0.319639	0.273827	2.77435e+09	1.93957e+09	21.7437	C3	0.430391	-0.13717	0.016992	2.1709e+08	0.0326821	1.65802e+07	0.00251665	7137	8.87305	GD
000636	C39	1996-11-29	2017-12-31	3.52446e+08	4.64065e+08	8.86853e+08	1.01437e+09	9.60785e+07	1.15348e+08	9.10199e+07	1.30208e+08	0.0143527	-0.0421627	-0.02781	3.17016e+08	0.272605	0.792963	0.327278	0.338999	6.32886e+09	6.64247e+09	22.5684	1	1994-03-23	23	22	3.13549	3.09104	1	1.88629	2.39425	0.041404	0.014063	0.276182	0.319639	3.35519e+09	2.77435e+09	21.9338	C3	0.209362	0.430391	0.045503	4.0586e+08	0.0641284	2.1709e+08	0.0326821	6697	8.80941	GD
000636	C39	1996-11-29	2018-12-31	4.15374e+08	1.21214e+09	9.04943e+08	6.54178e+08	1.58375e+08	0	9.60785e+07	1.15348e+08	0.149977	-0.277696	-0.127719	2.82606e+08	0.381283	0.869343	0	0.327278	7.04334e+09	6.32886e+09	22.6753	1	1994-03-23	24	23	3.17805	3.13549	1	1.53778	1.88629	0.14607	0.041404	0.215138	0.276182	4.5802e+09	3.35519e+09	22.245	C3	0.365109	0.209362	0.159455	1.46176e+09	0.207538	4.0586e+08	0.0641284	6727	8.81388	GD
000636	C39	1996-11-29	2019-12-31	239297300	1.51922e+09	6.36535e+08	7.27067e+08	1.29982e+08	4.87399e+07	1.58375e+08	0	-0.11865	0.203679	0.0850293	239604828	0.543184	0.914442	0.203679	0	7.00151e+09	7.04334e+09	22.6694	1	1994-03-23	25	24	3.21888	3.17805	1	2.12607	1.53778	0.049736	0.14607	0.194626	0.215138	3.29317e+09	4.5802e+09	21.9151	C3	-0.280998	0.365109	0.06582	7.92633e+08	0.113209	1.46176e+09	0.207538	6176	8.72843	GD
000636	C39	1996-11-29	2020-12-31	321899700	2.01376e+09	9.39003e+08	9.48034e+08	1.22291e+08	6.2309e+07	1.29982e+08	4.87399e+07	-0.023893	0.0421531	0.0182602	215430100	0.379905	0.939272	0.193567	0.203679	8.77893e+09	7.00151e+09	22.8956	1	1994-03-23	26	25	3.2581	3.21888	1	2.02654	2.12607	0.04243	0.049736	0.309441	0.194626	4.33198e+09	3.29317e+09	22.1893	C3	0.315442	-0.280998	0.057149	6.65592e+08	0.0758171	7.92633e+08	0.113209	7407	8.91018	GD
000636	C39	1996-11-29	2021-12-31	4.00839e+08	1.20652e+09	7.78743e+08	1.31154e+09	8.1068e+07	6.13552e+07	1.22291e+08	6.2309e+07	-0.102843	-0.00237962	-0.105222	2.707e+08	0.202246	0.932808	0.153067	0.193567	1.08276e+10	8.77893e+09	23.1054	1	1994-03-23	27	26	3.29584	3.2581	1	2.14193	2.02654	0.087822	0.04243	0.346079	0.309441	5.05506e+09	4.33198e+09	22.3437	C3	0.166917	0.315442	0.135891	6.34702e+08	0.058619	6.65592e+08	0.0758171	8684	9.06924	GD
000636	C39	1996-11-29	2022-12-31	3.41165e+08	5.35928e+09	9.08736e+08	1.37099e+09	1.36335e+08	7.32457e+07	8.1068e+07	6.13552e+07	0.161995	0.0348526	0.196848	2.49122e+08	0.399616	0.974561	0.214693	0.153067	1.58168e+10	1.08276e+10	23.4843	1	1994-03-23	28	27	3.3322	3.29584	1	4.08288	2.14193	0.021462	0.087822	0.240622	0.346079	3.87393e+09	5.05506e+09	22.0775	C3	-0.233653	0.166917	0.007663	5.15211e+08	0.0325737	6.34702e+08	0.058619	7374	8.90572	GD
000639	C13	1996-11-26	2017-12-31	2.80268e+09	1.99929e+08	4.00824e+08	3.69575e+08	0	0	0	0	0	0	0	1.64094e+09	0	1	0	0	7.70685e+09	8.33618e+09	22.7654	1	2011-01-31	6	5	1.79176	1.60944	0	1.37173	2.46982	0.051379	0.015438	0.64059	0.695448	5.61834e+09	3.37522e+09	22.4493	C1	0.664584	0.504257	0.14316	3.89651e+08	0.0505591	-1.47906e+08	-0.0177427	2250	7.71869	SD
000639	C13	1996-11-26	2018-12-31	2.69173e+09	2.84342e+09	4.36374e+08	4.02702e+08	6.37382e+07	2.41049e+08	0	0	0.0236793	0.0895517	0.113231	1.49036e+09	0.0236793	0.977584	0.0895517	0	1.02797e+10	7.70685e+09	23.0534	1	2011-01-31	7	6	1.94591	1.79176	0	1.75871	1.37173	0.051762	0.051379	0.51104	0.64059	5.84504e+09	5.61834e+09	22.4889	C1	0.04035	0.664584	0.103253	1.19299e+09	0.116053	3.89651e+08	0.0505591	2107	7.65302	SD
000639	C13	1996-11-26	2019-12-31	2536155100	2.30282e+09	3.59796e+08	3.56914e+08	1.01099e+08	3.67522e+08	6.37382e+07	2.41049e+08	0.0147315	0.049868	0.0645995	1520804634	0.0398633	0.956098	0.144913	0.0895517	8.14013e+09	1.02797e+10	22.8201	1	2011-01-31	8	7	2.07944	1.94591	0	1.42136	1.75871	-0.118306	0.051762	0.496239	0.51104	5.727e+09	5.84504e+09	22.4685	C1	-0.020194	0.04035	-0.190182	3.9318e+08	0.0483014	1.19299e+09	0.116053	1924	7.56216	SD
000639	C13	1996-11-26	2020-12-31	1960070700	1.77515e+09	2.36391e+08	2.43113e+08	1.13242e+08	3.64445e+08	1.01099e+08	3.67522e+08	0.00619478	-0.00156966	0.00462513	1411206200	0.0577743	0.936207	0.185935	0.144913	7.72392e+09	8.14013e+09	22.7676	1	2011-01-31	9	8	2.19722	2.07944	0	1.33639	1.42136	0.043984	-0.118306	0.444163	0.496239	5.77967e+09	5.727e+09	22.4776	C1	0.009197	-0.020194	0.085932	7.02649e+08	0.0909705	3.9318e+08	0.0483014	1957	7.57917	SD
000639	C13	1996-11-26	2021-12-31	2.05507e+09	1.63937e+09	2.67992e+08	508706278	1.01485e+08	3.39116e+08	1.13242e+08	3.64445e+08	-0.00572082	-0.0123253	-0.0180462	1.46564e+09	0.0493828	0.938095	0.165014	0.185935	7.71395e+09	7.72392e+09	22.7663	1	2011-01-31	10	9	2.30259	2.19722	0	1.21389	1.33639	0.029098	0.043984	0.422144	0.444163	6.35473e+09	5.77967e+09	22.5725	C1	0.099497	0.009197	0.053026	-1.76472e+08	-0.022877	7.02649e+08	0.0909705	1892	7.54539	SD
000639	C13	1996-11-26	2022-12-31	2.10373e+09	1.5319e+09	3.16687e+08	3.62378e+08	2.21253e+07	1.79623e+08	1.01485e+08	3.39116e+08	-0.0377234	-0.0758146	-0.113538	1.53016e+09	0.0105172	0.985557	0.0853831	0.165014	7.07577e+09	7.71395e+09	22.6799	1	2011-01-31	11	10	2.3979	2.30259	0	1.16554	1.21389	-0.10555	0.029098	0.446345	0.422144	6.07082e+09	6.35473e+09	22.5268	C1	-0.044678	0.099497	-0.160118	5.87777e+07	0.0083069	-1.76472e+08	-0.022877	1850	7.52294	SD
000651	C38	1996-11-18	2018-12-31	2.22699e+10	1.13079e+11	7.69966e+09	3.89874e+10	3.45486e+10	2.73003e+09	4.55207e+10	3.26367e+09	-0.492688	-0.0239623	-0.516651	1.93002e+10	1.55136	0.694474	0.122588	0.176474	2.51234e+11	2.14968e+11	26.2497	1	1989-12-13	29	28	3.3673	3.3322	1	1.26807	1.44968	0.104998	0.104707	0.630963	0.689094	1.98123e+11	1.48286e+11	26.0122	C3	0.336084	0.369187	0.174069	2.69408e+10	0.107234	1.63585e+10	0.0760976	88800	11.3941	GD
000657	C32	1996-12-05	2015-12-31	2.06367e+09	4.98796e+08	8.10306e+08	6.31286e+08	4.84319e+07	8.71905e+07	7.51824e+07	8.45831e+07	-0.0129626	0.00126351	-0.011699	1.87204e+09	0.0234688	0.902902	0.0422502	0.0304632	6.83002e+09	7.81817e+09	22.6446	1	1993-03-18	22	21	3.09104	3.04452	1	1.16605	0.932979	-0.077324	0.005979	0.49342	0.498505	5.8574e+09	8.37979e+09	22.491	C3	-0.301009	-0.254288	-0.132426	5.74124e+08	0.084059	1.117e+09	0.142872	10399	9.24946	HN
000657	C32	1996-12-05	2016-12-31	1.28238e+09	6.01542e+08	6.60998e+08	6.2982e+08	1.54916e+08	9.44393e+07	4.84319e+07	8.71905e+07	0.0830359	0.00565261	0.0886885	1.11502e+09	0.120803	0.742469	0.0736438	0.0422502	6.67268e+09	6.83002e+09	22.6213	1	1993-03-18	23	22	3.13549	3.09104	1	1.28418	1.16605	0.00802	-0.077324	0.474306	0.49342	5196045095	5.8574e+09	22.3712	C3	-0.112909	-0.301009	0.015493	4.75802e+08	0.071306	5.74124e+08	0.084059	10129	9.22316	HN
000657	C32	1996-12-05	2017-12-31	1.79293e+09	9.30359e+08	6.73241e+08	7.6823e+08	2.36747e+08	3.67944e+08	1.54916e+08	9.44393e+07	0.0456411	0.152546	0.198187	1.59704e+09	0.132045	0.745532	0.20522	0.0736438	7.20009e+09	6.67268e+09	22.6974	1	1993-03-18	24	23	3.17805	3.13549	1	1.10079	1.28418	0.025174	0.00802	0.49195	0.474306	6.54081e+09	5196045095	22.6013	C3	0.258806	-0.112909	0.052133	5.32114e+08	0.0739038	4.75802e+08	0.071306	7925	8.97778	HN
000657	C32	1996-12-05	2018-12-31	2.29625e+09	9.12724e+08	9.1574e+08	5.1077e+08	2.4814e+08	3.60293e+08	2.36747e+08	3.67944e+08	0.00496178	-0.00333209	0.00162969	1.98556e+09	0.108063	0.728132	0.156905	0.20522	7.43677e+09	7.20009e+09	22.7297	1	1993-03-18	25	24	3.21888	3.17805	1	0.909527	1.10079	0.02733	0.025174	0.492383	0.49195	8.17652e+09	6.54081e+09	22.8245	C3	0.250077	0.258806	0.056903	4.01885e+08	0.0540404	5.32114e+08	0.0739038	7889	8.97322	HN
000657	C32	1996-12-05	2019-12-31	2604584900	7.26905e+08	9.11746e+08	5.47241e+08	1.29204e+08	3.51119e+08	2.4814e+08	3.60293e+08	-0.0456641	-0.00352226	-0.0491863	2208382700	0.0496065	0.822254	0.134808	0.156905	7.31566e+09	7.43677e+09	22.7133	1	1993-03-18	26	25	3.2581	3.21888	1	0.904883	0.909527	0.027237	0.02733	0.471075	0.492383	8.08464e+09	8.17652e+09	22.8132	C3	-0.011237	0.250077	0.05429	6.04408e+08	0.0826184	4.01885e+08	0.0540404	7537	8.92758	HN
000657	C32	1996-12-05	2020-12-31	2499252100	9.4727e+08	9.9308e+08	5.7295e+08	1.99656e+08	3.89603e+08	1.29204e+08	3.51119e+08	0.028189	0.0153984	0.0435873	2108213200	0.0798862	0.78923	0.155888	0.134808	9.20318e+09	7.31566e+09	22.9428	1	1993-03-18	27	26	3.29584	3.2581	1	0.927791	0.904883	0.032216	0.027237	0.463029	0.471075	9.91946e+09	8.08464e+09	23.0178	C3	0.226951	-0.011237	0.063825	-1.71961e+08	-0.0186849	6.04408e+08	0.0826184	7546	8.92877	HN
000657	C32	1996-12-05	2021-12-31	2.71271e+09	9.68606e+08	1.13371e+09	5.24254e+08	1.77303e+08	3.54361e+08	1.99656e+08	3.89603e+08	-0.00823982	-0.0129913	-0.0212311	2.27796e+09	0.0653602	0.81695	0.13063	0.155888	9.81809e+09	9.20318e+09	23.0075	1	1993-03-18	28	27	3.3322	3.29584	1	0.811843	0.927791	0.065041	0.032216	0.426148	0.463029	1.20936e+10	9.91946e+09	23.2159	C3	0.219178	0.226951	0.127829	8.88261e+08	0.090472	-1.71961e+08	-0.0186849	7522	8.92559	HN
000657	C32	1996-12-05	2022-12-31	3.1173e+09	7.60633e+08	1.3811e+09	7.49726e+08	1.60171e+08	4.73653e+08	1.77303e+08	3.54361e+08	-0.00549588	0.0382677	0.0327718	2.64101e+09	0.0513814	0.789424	0.151943	0.13063	1.16794e+10	9.81809e+09	23.1811	1	1993-03-18	29	28	3.3673	3.3322	1	0.892925	0.811843	0.056564	0.065041	0.475811	0.426148	1.308e+10	1.20936e+10	23.2943	C3	0.081563	0.219178	0.09298	7.66067e+08	0.0655911	8.88261e+08	0.090472	7418	8.91166	HN
000659	C29	1996-12-03	2018-12-31	5.43522e+07	7.51005e+07	1.92765e+08	8.23704e+07	2.14677e+07	1.97281e+07	0	4.88752e+07	0.394973	-0.536262	-0.141289	0	0.394973	0.714148	0.362968	0.665402	2.48312e+09	2.64703e+09	21.6328	0	1985-12-18	33	32	3.49651	3.46574	0	1.53402	1.63918	0.008143	0.034348	0.755776	0.778131	1.6187e+09	1.61485e+09	21.2049	C2	0.002385	-0.002914	0.034493	2.50093e+08	0.100717	2.88225e+08	0.108886	2103	7.65112	GD
000659	C29	1996-12-03	2019-12-31	66784600	6.83734e+07	1.69296e+08	6.25399e+07	2.094e+07	1.32027e+07	2.14677e+07	1.97281e+07	-0.00790109	-0.0977086	-0.10561	0	0.313545	0.693741	0.197691	0.362968	2.37633e+09	2.48312e+09	21.5888	0	1985-12-18	34	33	3.52636	3.49651	0	1.52522	1.53402	0.006758	0.008143	0.723472	0.755776	1.55803e+09	1.6187e+09	21.1667	C2	-0.037481	0.002385	0.025051	2.41288e+08	0.101538	2.50093e+08	0.100717	1976	7.58883	GD
000659	C29	1996-12-03	2020-12-31	53742600	8.124e+07	1.31231e+08	5.62827e+07	2.13025e+07	9.40324e+06	2.094e+07	1.32027e+07	0.00674473	-0.0706971	-0.0639524	0	0.396379	0.737783	0.174968	0.197691	2.19833e+09	2.37633e+09	21.511	0	1985-12-18	35	34	3.55535	3.52636	0	1.74396	1.52522	-0.082082	0.006758	0.780001	0.723472	1.26054e+09	1.55803e+09	20.9548	C2	-0.19094	-0.037481	-0.271722	2.38737e+08	0.108599	2.41288e+08	0.101538	1896	7.5475	GD
000659	C29	1996-12-03	2021-12-31	4.22726e+07	6.21827e+07	1.34569e+08	7.82501e+07	2.22474e+07	1.08189e+07	2.13025e+07	9.40324e+06	0.0223541	0.033488	0.0558421	0	0.526285	0.642225	0.255931	0.174968	2.31817e+09	2.19833e+09	21.564	0	1985-12-18	36	35	3.58352	3.55535	0	1.60282	1.74396	0.010535	-0.082082	0.784444	0.780001	1.4463e+09	1.26054e+09	21.0923	C2	0.147369	-0.19094	0.051386	2.50641e+08	0.10812	2.38737e+08	0.108599	1900	7.54961	GD
000661	C27	1996-12-18	2015-12-31	3.36137e+07	9.97883e+08	3.49264e+08	1.03057e+08	0	0	0	0	0	0	0	5.7546e+06	0	1	0	0	3.8155e+09	3.14842e+09	22.0623	1	1993-06-10	22	21	3.09104	3.04452	1	1.58841	1.39169	0.141134	0.141091	0.361767	0.350592	2.40209e+09	2.2623e+09	21.5996	C2	0.061789	0.104268	0.216529	7.70595e+08	0.201964	2.79752e+08	0.0888547	3861	8.25868	JL
000661	C27	1996-12-18	2016-12-31	3.29875e+07	1.11709e+09	4.46345e+08	1.13854e+08	0	0	0	0	0	0	0	3.83197e+06	0	1	0	0	6.20352e+09	3.8155e+09	22.5484	1	1993-06-10	23	22	3.13549	3.09104	1	2.14104	1.58841	0.109119	0.141134	0.282593	0.361767	2.89744e+09	2.40209e+09	21.7871	C2	0.206216	0.061789	0.138333	3.08074e+08	0.0496611	7.70595e+08	0.201964	4346	8.37701	JL
000661	C27	1996-12-18	2017-12-31	4.45501e+07	1.39029e+09	537502354	2.31593e+08	0	0	0	0	0	0	0	0	0	1	0	0	7.35144e+09	6.20352e+09	22.7182	1	1993-06-10	24	23	3.17805	3.13549	1	1.79204	2.14104	0.126181	0.109119	0.29261	0.282593	4.10226e+09	2.89744e+09	22.1348	C2	0.415823	0.206216	0.179532	3.81387e+08	0.0518793	3.08074e+08	0.0496611	4613	8.43663	JL
000661	C27	1996-12-18	2018-12-31	4.69558e+07	1.86838e+09	7.175e+08	1.86769e+08	4.10973e+06	1.11878e+06	0	0	0.0875234	0.0238261	0.11135	6.34472e+06	0.0875234	0.9978	0.0238261	0	9.41305e+09	7.35144e+09	22.9654	1	1993-06-10	25	24	3.21888	3.17805	1	1.75127	1.79204	0.155403	0.126181	0.327952	0.29261	5.37499e+09	4.10226e+09	22.405	C2	0.310252	0.415823	0.265383	8.84067e+08	0.0939193	3.81387e+08	0.0518793	5072	8.53149	JL
000661	C27	1996-12-18	2019-12-31	12415200	3.73333e+09	8.94774e+08	3.00629e+08	7.98767e+06	15689.5	4.10973e+06	1.11878e+06	0.312355	-0.0888496	0.223505	1015300	0.643379	0.99786	0.00126373	0.0238261	1.27213e+10	9.41305e+09	23.2665	1	1993-06-10	26	25	3.2581	3.21888	1	1.72523	1.75127	0.184665	0.155403	0.307654	0.327952	7.3737e+09	5.37499e+09	22.7212	C2	0.371853	0.310252	0.322309	1.93467e+09	0.152081	8.84067e+08	0.0939193	5535	8.61885	JL
000661	C27	1996-12-18	2020-12-31	22681800	3.96467e+09	1.35483e+09	3.13924e+08	1.46792e+08	473740	7.98767e+06	15689.5	6.11964	0.0201946	6.13983	3473800	6.4718	0.962975	0.0208864	0.00126373	1.68446e+10	1.27213e+10	23.5473	1	1993-06-10	27	26	3.29584	3.2581	1	1.96402	1.72523	0.196363	0.184665	0.268417	0.307654	8.5766e+09	7.3737e+09	22.8723	C2	0.163134	0.371853	0.319495	1.11099e+09	0.0659552	1.93467e+09	0.152081	6247	8.73986	JL
000661	C27	1996-12-18	2021-12-31	3.77433e+07	5.74912e+09	1.42106e+09	6.23752e+08	2.26876e+07	390226	1.46792e+08	473740	-3.28812	-0.00221268	-3.29033	1.27862e+07	0.601102	0.996054	0.0103389	0.0208864	2.25158e+10	1.68446e+10	23.8375	1	1993-06-10	28	27	3.3322	3.29584	1	2.09513	1.96402	0.173099	0.196363	0.234456	0.268417	1.07467e+10	8.5766e+09	23.0979	C2	0.253028	0.163134	0.261557	3.33062e+09	0.147924	1.11099e+09	0.0659552	8045	8.99281	JL
000663	C21	1996-12-06	2016-12-31	2.22815e+08	4.69128e+08	6.12458e+08	3.62931e+08	707856	5.73273e+07	45617.3	8.16936e+07	0.00297215	-0.109357	-0.106385	1.47233e+08	0.00317688	0.998491	0.257287	2.17346	4.32394e+09	3.98367e+09	22.1874	1	1994-01-06	22	21	3.09104	3.04452	1	2.78249	4.4677	0.029861	0.011922	0.500101	0.486907	1.55398e+09	8.91661e+08	21.1641	C2	0.742796	0.938368	0.063529	2.29339e+08	0.0530393	5.27839e+07	0.0132501	2864	7.95997	FJ
000663	C21	1996-12-06	2017-12-31	1.29889e+08	4.06951e+08	5.43411e+08	2.86288e+08	906488	3.66012e+07	707856	5.73273e+07	0.00152923	-0.159567	-0.158038	1.03442e+08	0.00697892	0.997772	0.281787	0.257287	4.16326e+09	4.32394e+09	22.1496	1	1994-01-06	23	22	3.13549	3.09104	1	3.35738	2.78249	0.017121	0.029861	0.46751	0.500101	1.24003e+09	1.55398e+09	20.9384	C2	-0.202029	0.742796	0.033221	7.37904e+07	0.0177242	2.29339e+08	0.0530393	2881	7.96589	FJ
000663	C21	1996-12-06	2018-12-31	1.14924e+08	1.66556e+08	3.02059e+08	2.51264e+08	721246	1.92061e+07	906488	3.66012e+07	-0.00161186	-0.151362	-0.152973	9.80858e+07	0.00627585	0.99567	0.16712	0.281787	2.7886e+09	4.16326e+09	21.7488	0	1994-01-06	24	23	3.17805	3.13549	1	3.69433	3.35738	-0.480407	0.017121	0.699734	0.46751	7.54832e+08	1.24003e+09	20.442	C2	-0.391281	-0.202029	-0.615376	-1.46961e+08	-0.0527005	7.37904e+07	0.0177242	2278	7.73105	FJ
000663	C21	1996-12-06	2019-12-31	121393900	9.49527e+07	2.22249e+08	2.89367e+08	207780	3.34426e+07	721246	1.92061e+07	-0.00422975	0.117276	0.113046	66310400	0.00171162	0.997812	0.275488	0.16712	2.57724e+09	2.7886e+09	21.67	0	1994-01-06	25	24	3.21888	3.17805	1	3.67048	3.69433	-0.091882	-0.480407	0.765554	0.699734	7.02153e+08	7.54832e+08	20.3697	C2	-0.069789	-0.391281	-0.281562	7.09419e+07	0.0275264	-1.46961e+08	-0.0527005	2077	7.63868	FJ
000663	C21	1996-12-06	2020-12-31	35465900	1.39578e+08	2.04586e+07	6.19874e+07	1525.85	0	207780	3.34426e+07	-0.00581557	-0.942951	-0.948767	23474800	4.3023e-05	0.999989	0	0.275488	1.51886e+09	2.57724e+09	21.1412	0	1994-01-06	26	25	3.2581	3.21888	1	2.61515	3.67048	0.024177	-0.091882	0.587863	0.765554	5.80792e+08	7.02153e+08	20.1799	C2	-0.172842	-0.069789	0.062319	4.38806e+07	0.0288905	7.09419e+07	0.0275264	592	6.38351	FJ
000670	C39	1996-12-17	2015-12-31	2.43302e+08	9.57091e+07	5.75403e+07	5.39758e+07	0	0	0	0	0	0	0	1.54069e+08	0	1	0	0	6.90521e+08	7.61111e+08	20.353	0	1993-02-22	22	21	3.09104	3.04452	0	2.00227	4.3513	-0.019428	0.006418	0.22105	0.290102	3.44869e+08	1.74916e+08	19.6587	C3	0.97163	0.632476	-0.024334	1.72683e+07	0.0250076	4.74614e+06	0.0062358	182	5.20401	HBS
000670	C39	1996-12-17	2018-12-31	9.4693e+07	3.1699e+07	1.6522e+07	3.49422e+07	1.40446e+07	1.89615e+08	0	0	0.148317	2.00241	2.15073	8.79548e+07	0.148317	0.556937	2.00241	0	2.5296e+08	4.46865e+08	19.3487	0	1993-02-22	25	24	3.21888	3.17805	0	2.46604	1.85364	-0.679745	-0.695064	0.220098	0.183631	1.02577e+08	2.41074e+08	18.4461	C3	-0.574499	-0.493929	-0.465692	-1.66986e+07	-0.0660128	5.68026e+07	0.127114	104	4.64439	HBS
000670	C39	1996-12-17	2019-12-31	4013900	8.97649e+06	7.37511e+06	3.88497e+07	3.15715e+06	1.6049e+08	1.40446e+07	1.89615e+08	-2.71244	-7.25588	-9.96832	4200500	0.786555	0.648287	39.9836	2.00241	5.81617e+07	2.5296e+08	17.8787	0	1993-02-22	26	25	3.2581	3.21888	0	14.084	2.46604	-3.5654	-0.679745	1.54536	0.220098	4.12963e+06	1.02577e+08	15.2337	C3	-0.959741	-0.574499	-1.18058	-2.6005e+07	-0.447116	-1.66986e+07	-0.0660128	44	3.78419	HBS
000670	C39	1996-12-17	2020-12-31	317277000	3.18528e+08	5.40552e+08	1.40941e+08	4.49537e+07	3.45595e+08	3.15715e+06	1.6049e+08	0.131735	0.583418	0.715153	291261600	0.141686	0.858871	1.08925	39.9836	1.46842e+09	5.81617e+07	21.1075	0	1993-02-22	27	26	3.29584	3.2581	0	2.09784	14.084	0.016931	-3.5654	0.884768	1.54536	6.99966e+08	4.12963e+06	20.3665	C3	168.498	-0.959741	0.172234	-9.97904e+07	-0.0679576	-2.6005e+07	-0.447116	136	4.91265	HBS
000670	C39	1996-12-17	2021-12-31	1.48069e+09	2.01485e+07	7.48175e+08	2.91176e+08	1.42814e+07	4.81144e+08	4.49537e+07	3.45595e+08	-0.0207148	0.0915443	0.0708295	0	0.00964505	0.291193	0.324945	1.08925	1.51434e+09	1.46842e+09	21.1382	0	1993-02-22	28	27	3.3322	3.29584	0	0.523987	2.09784	0.036867	0.016931	0.845064	0.884768	2.89003e+09	6.99966e+08	21.7845	C3	3.12881	168.498	0.31225	-1.34595e+08	-0.0888806	-9.97904e+07	-0.0679576	159	5.0689	HBS
000670	C39	1996-12-17	2022-12-31	2.16015e+09	1.38725e+07	1.1877e+09	5.19673e+08	7.97386e+06	8.93745e+08	1.42814e+07	4.81144e+08	-0.00291994	0.191005	0.188085	2.00973e+09	0.00369134	0.425204	0.413742	0.324945	1.97742e+09	1.51434e+09	21.4051	0	1993-02-22	29	28	3.3673	3.3322	0	0.632937	0.523987	0.03244	0.036867	0.824145	0.845064	3.1242e+09	2.89003e+09	21.8624	C3	0.081029	3.12881	0.2262	-1.32933e+08	-0.0672252	-1.34595e+08	-0.0888806	147	4.99043	HBS
000676	I64	1996-12-24	2015-12-31	2.44675e+08	9.76703e+07	4.77058e+07	3.0953e+07	1.53788e+07	3.52977e+07	886913	4.88607e+07	0.0592293	-0.0554328	0.00379651	1.54902e+08	0.0628541	0.842543	0.144264	0.188529	3.12566e+08	6.28927e+08	19.5603	0	1996-12-16	19	18	2.94444	2.89037	0	0.984203	1.68579	-0.013503	-0.130634	0.534206	0.761481	3.17583e+08	3.73076e+08	19.5763	I	-0.148743	-0.152893	-0.028172	3.13364e+07	0.100255	6.98124e+07	0.111002	1004	6.91175	GD
000676	I64	1996-12-24	2018-12-31	1.61324e+09	1.06745e+09	1.89614e+09	5.4422e+08	4.84214e+08	2.61589e+08	0	2.9381e+08	0.300151	-0.0199733	0.280177	8.27228e+08	0.300151	0.546384	0.162152	0.263072	7.88966e+09	7.02731e+09	22.7888	1	1996-12-16	22	21	3.09104	3.04452	0	1.03004	1.10253	0.090487	0.075203	0.256617	0.280641	7.65957e+09	6.37379e+09	22.7592	I	0.201728	1.69618	0.138594	3.01192e+08	0.0381755	-1.11236e+07	-0.00158291	719	6.57786	GD
000676	I64	1996-12-24	2019-12-31	1625879700	7.30195e+08	2.26784e+09	1.06261e+09	4.12904e+08	2.20069e+08	4.84214e+08	2.61589e+08	-0.0438589	-0.025537	-0.0693958	977962100	0.253958	0.434528	0.135354	0.162152	9.25877e+09	7.88966e+09	22.9488	1	1996-12-16	23	22	3.13549	3.09104	0	0.85309	1.03004	0.065571	0.090487	0.28118	0.256617	1.08532e+10	7.65957e+09	23.1077	I	0.416949	0.201728	0.094855	1.29281e+08	0.0139631	3.01192e+08	0.0381755	873	6.77194	GD
000676	I64	1996-12-24	2020-12-31	1007190800	1.10427e+09	1.49996e+09	7.59706e+08	6.1213e+08	1.07941e+08	4.12904e+08	2.20069e+08	0.197803	-0.111327	0.0864757	734548500	0.607759	0.445672	0.10717	0.135354	6.01939e+09	9.25877e+09	22.5183	1	1996-12-16	24	23	3.17805	3.13549	0	0.561703	0.85309	-0.489055	0.065571	0.388394	0.28118	1.07163e+10	1.08532e+10	23.095	I	-0.012613	0.416949	-0.444329	-2.21105e+08	-0.0367322	1.29281e+08	0.0139631	895	6.79682	GD
000676	I64	1996-12-24	2021-12-31	8.79307e+08	9.97621e+08	8.93753e+08	2.70902e+08	5.8469e+08	1.79421e+08	6.1213e+08	1.07941e+08	-0.031206	0.0812913	0.0500853	5.5509e+08	0.664944	0.413915	0.204048	0.10717	5.08366e+09	6.01939e+09	22.3493	1	1996-12-16	25	24	3.21888	3.17805	0	0.894683	0.561703	0.025089	-0.489055	0.25002	0.388394	5.68209e+09	1.07163e+10	22.4606	I	-0.469773	-0.012613	0.034611	1.81438e+08	0.0356904	-2.21105e+08	-0.0367322	575	6.35437	GD
000676	I64	1996-12-24	2022-12-31	9.87521e+08	9.18652e+08	7.59787e+08	3.49276e+08	3.98555e+08	1.43027e+08	5.8469e+08	1.79421e+08	-0.188487	-0.036854	-0.225341	5.90327e+08	0.403592	0.566152	0.144834	0.204048	4.29221e+09	5.08366e+09	22.1801	1	1996-12-16	26	25	3.2581	3.21888	0	1.61463	0.894683	-0.090619	0.025089	0.175884	0.25002	2.65832e+09	5.68209e+09	21.701	I	-0.532158	-0.469773	-0.099066	7.85967e+08	0.183115	1.81438e+08	0.0356904	514	6.24222	GD
000677	C28	1996-12-26	2015-12-31	2.6326e+08	9.31175e+07	1.04353e+08	4.6216e+07	0	3.1182e+07	4.01223e+07	2.70403e+07	-0.152405	0.0157321	-0.136673	2.49188e+08	0	1	0.118445	0.100472	8.27559e+08	3.01284e+09	20.534	0	1989-07-21	26	25	3.2581	3.21888	0	0.399685	1.67062	0.071055	-0.142594	0.242511	0.811452	2.07053e+09	1.80343e+09	21.4511	C2	0.148106	-0.235592	0.103514	7.18716e+07	0.0868476	4.34556e+07	0.0144235	5438	8.60117	SD
000677	C28	1996-12-26	2016-12-31	2.35326e+08	1.04993e+08	1.03229e+08	3.93429e+07	6.57508e+07	2.88266e+07	0	3.1182e+07	0.279404	-0.0100091	0.269395	1.98863e+08	0.279404	0.373761	0.122497	0.118445	8.44386e+08	8.27559e+08	20.5541	0	1989-07-21	27	26	3.29584	3.2581	0	1.73707	0.399685	0.019264	0.071055	0.238342	0.242511	4.86099e+08	2.07053e+09	20.0019	C2	-0.765229	0.148106	0.025948	2.73181e+06	0.00323526	7.18716e+07	0.0868476	838	6.73102	SD
000677	C28	1996-12-26	2017-12-31	2.66113e+08	2.3103e+07	1.26009e+08	4.13296e+07	2.233e+06	4.2868e+07	6.57508e+07	2.88266e+07	-0.238687	0.0527649	-0.185923	2.35971e+08	0.00839118	0.903346	0.161089	0.122497	8.4475e+08	8.44386e+08	20.5546	0	1989-07-21	28	27	3.3322	3.29584	0	1.52397	1.73707	0.009154	0.019264	0.229517	0.238342	5.54309e+08	4.86099e+08	20.1332	C2	0.140321	-0.765229	0.012024	1.22022e+06	0.00144448	2.73181e+06	0.00323526	864	6.76157	SD
000677	C28	1996-12-26	2018-12-31	3.12204e+08	2.19722e+07	1.24168e+08	4.57442e+07	9.97028e+06	5.20094e+07	2.233e+06	4.2868e+07	0.0247827	0.0292801	0.0540628	2.80488e+08	0.0319351	0.546231	0.166588	0.161089	8.72713e+08	8.4475e+08	20.5871	0	1989-07-21	29	28	3.3673	3.3322	0	1.2347	1.52397	0.007338	0.009154	0.246866	0.229517	7.0682e+08	5.54309e+08	20.3763	C2	0.275136	0.140321	0.009839	6.25518e+07	0.0716752	1.22022e+06	0.00144448	932	6.83733	SD
000677	C28	1996-12-26	2021-12-31	5.70197e+08	1.82631e+08	2.176e+08	1.81675e+07	2.85501e+06	8.63239e+07	3.32446e+07	5.80103e+07	-0.0532966	0.0496559	-0.00364068	4.18344e+08	0.00500706	0.984367	0.151393	0.170414	1.06455e+09	8.67228e+08	20.7858	0	1989-07-21	32	31	3.46574	3.43399	0	0.997224	1.27486	0.145655	0.019278	0.207755	0.202091	1.06752e+09	6.80253e+08	20.7886	C2	0.569292	-0.139655	0.225266	8.13969e+07	0.0764612	4.86446e+07	0.056092	858	6.7546	SD
000677	C28	1996-12-26	2022-12-31	5.59762e+08	2.73997e+08	2.15983e+08	2.3178e+07	6.61129e+06	1.05327e+08	2.85501e+06	8.63239e+07	0.00671049	0.0339491	0.0406596	4.15358e+08	0.0118109	0.975871	0.188165	0.151393	1.16757e+09	1.06455e+09	20.8782	0	1989-07-21	33	32	3.49651	3.46574	0	1.17822	0.997224	0.088334	0.145655	0.189322	0.207755	9.90958e+08	1.06752e+09	20.7142	C2	-0.071716	0.569292	0.122287	9.76971e+07	0.0836758	8.13969e+07	0.0764612	949	6.85541	SD
000678	C34	1997-01-06	2015-12-31	4.84811e+08	1.81341e+08	2.47303e+08	2.75921e+08	4.06217e+07	1.00294e+08	4.86453e+07	9.32086e+07	-0.0165501	0.0146155	-0.0019346	4.33439e+08	0.0837888	0.775993	0.206873	0.170936	2.35018e+09	2.24202e+09	21.5778	0	1993-05-06	22	21	3.09104	3.04452	1	1.87636	1.7699	-0.031519	0.003434	0.554425	0.509652	1252523366	1.26675e+09	20.9484	C3	-0.01123	0.378343	-0.066065	-1.2123e+08	-0.0515834	1.60478e+07	0.00715771	4373	8.3832	HBS
000678	C34	1997-01-06	2016-12-31	4.32484e+08	2.26003e+08	2.89157e+08	3.4381e+08	4.63793e+07	1.13023e+08	4.06217e+07	1.00294e+08	0.0133128	0.0294318	0.0427447	3.6047e+08	0.107239	0.794784	0.261335	0.206873	2.5783e+09	2.35018e+09	21.6704	0	1993-05-06	23	22	3.13549	3.09104	1	1.84811	1.87636	0.006442	-0.031519	0.499855	0.554425	1.3951e+09	1252523366	21.0562	C3	0.113831	-0.01123	0.013049	-3.54823e+07	-0.0137619	-1.2123e+08	-0.0515834	4359	8.38	HBS
000678	C34	1997-01-06	2017-12-31	6.0221e+08	1.23901e+08	3.2164e+08	5.25648e+08	4.07719e+07	7.65305e+07	4.63793e+07	1.13023e+08	-0.00931126	-0.0605978	-0.0699091	0	0.0677038	0.67093	0.127083	0.261335	2.8016e+09	2.5783e+09	21.7535	0	1993-05-06	24	23	3.17805	3.13549	1	1.84036	1.84811	0.005076	0.006442	0.527887	0.499855	1.52231e+09	1.3951e+09	21.1435	C3	0.091187	0.113831	0.010869	2.7929e+07	0.00996895	-3.54823e+07	-0.0137619	4403	8.39004	HBS
000678	C34	1997-01-06	2020-12-31	448898400	9.43726e+07	2.87993e+08	4.26621e+08	1.61755e+07	8.85884e+07	2.10661e+07	8.42594e+07	-0.0108947	0.0096435	-0.00125121	420976900	0.0360338	0.8286	0.197346	0.1899	2.59669e+09	2.69518e+09	21.6775	0	1993-05-06	27	26	3.29584	3.2581	0	2.17929	2.17123	-0.036018	0.004918	0.556464	0.529874	1.19153e+09	1.24131e+09	20.8985	C3	-0.040103	-0.16734	-0.075107	-4.32793e+07	-0.0166671	2.28014e+07	0.00846007	3515	8.16479	HBS
000678	C34	1997-01-06	2021-12-31	6.01066e+08	1.34434e+08	210828661	3.8793e+08	3.00291e+07	1.09933e+08	1.61755e+07	8.85884e+07	0.0230483	0.0355109	0.0585592	5.3807e+08	0.0499597	0.776626	0.182896	0.197346	2.45408e+09	2.59669e+09	21.621	0	1993-05-06	28	27	3.3322	3.29584	0	1.86241	2.17929	-0.019901	-0.036018	0.552536	0.556464	1.31769e+09	1.19153e+09	20.9991	C3	0.105883	-0.040103	-0.042582	5.45382e+07	0.0222235	-4.32793e+07	-0.0166671	3397	8.13065	HBS
000678	C34	1997-01-06	2022-12-31	5.95115e+08	1.98757e+08	2.62646e+08	4.11557e+08	2.52734e+07	1.00145e+08	3.00291e+07	1.09933e+08	-0.00799118	-0.0164474	-0.0244386	5.45394e+08	0.0424681	0.872842	0.168278	0.182896	2.39955e+09	2.45408e+09	21.5985	0	1993-05-06	29	28	3.3673	3.3322	0	2.12242	1.86241	-0.053039	-0.019901	0.59718	0.552536	1.13057e+09	1.31769e+09	20.846	C3	-0.142009	0.105883	-0.11635	3.89302e+07	0.016224	5.45382e+07	0.0222235	3083	8.03366	HBS
000680	C35	1997-01-22	2015-12-31	8.04557e+08	1.06911e+09	1.77364e+09	1.76176e+09	1.3105e+08	5.94856e+08	7.71676e+07	7.07359e+08	0.066971	-0.139833	-0.0728617	7.3618e+08	0.162884	0.877422	0.739359	0.590939	9.39885e+09	1.12108e+10	22.9639	1	1993-12-14	22	21	3.09104	3.04452	1	2.49257	1.54218	-0.103007	-0.002488	0.628449	0.597773	3.77074e+09	7.26945e+09	22.0505	C3	-0.48129	-0.282764	-0.217059	2.49741e+08	0.0265715	5.78117e+08	0.051568	7137	8.87305	SD
000680	C35	1997-01-22	2016-12-31	6.40957e+08	9.241e+08	1.84937e+09	1.44746e+09	4.58763e+07	6.19469e+08	1.3105e+08	5.94856e+08	-0.132884	0.0384008	-0.0944836	5.56457e+08	0.0715747	0.950356	0.966475	0.739359	9.26204e+09	9.39885e+09	22.9492	1	1993-12-14	23	22	3.13549	3.09104	1	2.10288	2.49257	0.001905	-0.103007	0.620766	0.628449	4.40446e+09	3.77074e+09	22.2059	C3	0.168063	-0.48129	0.00505	2.7315e+08	0.0294914	2.49741e+08	0.0265715	5844	8.67317	SD
000680	C35	1997-01-22	2018-12-31	1.23622e+09	1.37276e+09	2.03149e+09	1.45582e+09	1.89502e+08	4.8016e+08	8.01569e+07	5.57623e+08	0.0884512	-0.0626607	0.0257905	1.11166e+09	0.153291	0.861956	0.388409	0.558359	9.37185e+09	9.56103e+09	22.961	1	1993-12-14	25	24	3.21888	3.17805	1	1.17123	1.50548	0.009073	0.006497	0.608086	0.621864	8.00173e+09	6.3508e+09	22.8029	C3	0.259956	0.441902	0.016669	1.7896e+08	0.0190955	5.4103e+08	0.056587	5390	8.5923	SD
000680	C35	1997-01-22	2019-12-31	1122911200	1.56766e+09	1.73107e+09	1.24434e+09	1.58087e+08	4.67991e+08	1.89502e+08	4.8016e+08	-0.0279769	-0.0108369	-0.0388138	953278900	0.140783	0.899158	0.416766	0.388409	8930798194	9.37185e+09	22.9128	1	1993-12-14	26	25	3.2581	3.21888	1	1.39476	1.17123	0.006933	0.009073	0.584022	0.608086	6.40311e+09	8.00173e+09	22.5801	C3	-0.199783	0.259956	0.01695	4.02213e+08	0.0450366	1.7896e+08	0.0190955	5379	8.59026	SD
000680	C35	1997-01-22	2020-12-31	1244511900	1.91591e+09	1.839e+09	1.46913e+09	2.43978e+08	4.9004e+08	1.58087e+08	4.67991e+08	0.0690162	0.0177166	0.0867328	1159150600	0.196043	0.872657	0.393761	0.416766	9.70269e+09	8930798194	22.9957	1	1993-12-14	27	26	3.29584	3.2581	1	1.36693	1.39476	0.010847	0.006933	0.606005	0.584022	7.09816e+09	6.40311e+09	22.6831	C3	0.108548	-0.199783	0.028309	6.6664e+08	0.0687068	4.02213e+08	0.0450366	5481	8.60904	SD
000680	C35	1997-01-22	2021-12-31	2.28446e+09	2.7425e+09	1.81744e+09	1.58193e+09	5.99568e+08	5.60245e+08	2.43978e+08	4.9004e+08	0.155656	0.0307317	0.186388	2.14725e+09	0.262456	0.781379	0.245242	0.393761	1.07463e+10	9.70269e+09	23.0978	1	1993-12-14	28	27	3.3322	3.29584	1	1.17319	1.36693	0.019629	0.010847	0.562697	0.606005	9.15994e+09	7.09816e+09	22.9381	C3	0.290467	0.108548	0.038311	4.26511e+08	0.039689	6.6664e+08	0.0687068	5124	8.54169	SD
000680	C35	1997-01-22	2022-12-31	4.39544e+09	2.65736e+09	2.89474e+09	1.77567e+09	5.02148e+08	8.58338e+08	5.99568e+08	5.60245e+08	-0.0221639	0.0678186	0.0456548	3.40727e+09	0.114243	0.811035	0.195279	0.245242	1.15232e+10	1.07463e+10	23.1676	1	1993-12-14	29	28	3.3673	3.3322	1	1.15257	1.17319	0.055217	0.019629	0.550523	0.562697	9.99783e+09	9.15994e+09	23.0256	C3	0.091473	0.290467	0.112124	3.80173e+08	0.0329921	4.26511e+08	0.039689	5636	8.63693	SD
000681	R87	1997-01-21	2016-12-31	1.34262e+07	4.67837e+08	3.45425e+08	1.64275e+08	6.02037e+07	5.67389e+07	2.9459e+06	3.50512e+06	4.26464	3.96492	8.22955	619569	4.48405	0.871315	4.22599	0.531872	3.52357e+09	2.77012e+09	21.9827	0	1994-05-28	22	21	3.09104	3.04452	0	4.79073	5.10243	0.065433	0.061748	0.337898	0.237634	7.35497e+08	5.42903e+08	20.4161	R	0.35475	0.388171	0.109664	2.34485e+08	0.0665475	1.20082e+08	0.043349	689	6.53524	JS
000681	R87	1997-01-21	2017-12-31	3.63302e+07	3.90503e+08	3.52262e+08	1.85249e+08	1.19937e+08	6.24495e+06	6.02037e+07	5.67389e+07	1.64417	-1.38986	0.254309	1.07238e+06	3.3013	0.692866	0.171894	4.22599	4.09947e+09	3.52357e+09	22.1341	1	1994-05-28	23	22	3.13549	3.09104	0	5.03267	4.79073	0.076246	0.065433	0.364926	0.337898	8.14571e+08	7.35497e+08	20.5182	R	0.10751	0.35475	0.134901	2.50128e+08	0.0610147	2.34485e+08	0.0665475	611	6.4151	JS
000681	R87	1997-01-21	2018-12-31	7.63316e+07	4.18492e+08	1.85094e+08	1.40827e+08	1.53959e+08	1.06327e+07	1.19937e+08	6.24495e+06	0.445711	0.057483	0.503194	7.99401e+06	2.01697	0.632111	0.139296	0.171894	4.23002e+09	4.09947e+09	22.1655	1	1994-05-28	24	23	3.17805	3.13549	0	4.28211	5.03267	0.079255	0.076246	0.312123	0.364926	9.87838e+08	8.14571e+08	20.711	R	0.21271	0.10751	0.12873	2.91049e+08	0.0688056	2.50128e+08	0.0610147	591	6.38182	JS
000681	R87	1997-01-21	2019-12-31	62882600	3.73305e+08	1.70576e+08	1.28143e+08	1.83489e+08	1.44554e+07	1.53959e+08	1.06327e+07	0.469617	0.0607899	0.530407	4531900	2.91797	0.508473	0.229878	0.139296	4.11718e+09	4.23002e+09	22.1384	1	1994-05-28	25	24	3.21888	3.17805	0	5.70162	4.28211	0.052818	0.079255	0.253447	0.312123	7.22107e+08	9.87838e+08	20.3977	R	-0.269002	0.21271	0.075245	9.26215e+07	0.0224963	2.91049e+08	0.0688056	521	6.25575	JS
000681	R87	1997-01-21	2020-12-31	55726100	3.0192e+08	1.72841e+08	1.24165e+08	1.02287e+08	2.02661e+07	1.83489e+08	1.44554e+07	-1.45718	0.104273	-1.3529	2430600	1.83552	0.661213	0.363674	0.229878	4.03876e+09	4.11718e+09	22.1192	1	1994-05-28	26	25	3.2581	3.21888	0	7.07994	5.70162	0.035234	0.052818	0.215325	0.253447	5.70452e+08	7.22107e+08	20.1619	R	-0.210018	-0.269002	0.046478	1.12482e+08	0.0278506	9.26215e+07	0.0224963	483	6.18002	JS
000681	R87	1997-01-21	2021-12-31	3.38005e+07	3.24946e+08	2.32528e+08	1.47031e+08	1.0573e+08	9.01481e+06	1.02287e+08	2.02661e+07	0.101866	-0.332874	-0.231008	81329.8	3.12805	0.674624	0.266706	0.363674	3.95435e+09	4.03876e+09	22.0981	1	1994-05-28	27	26	3.29584	3.2581	0	6.0165	7.07994	0.039124	0.035234	0.174475	0.215325	6.57251e+08	5.70452e+08	20.3036	R	0.152159	-0.210018	0.049203	1.0551e+08	0.0266819	1.12482e+08	0.0278506	579	6.3613	JS
000681	R87	1997-01-21	2022-12-31	2.77103e+07	2.39979e+08	2.11506e+08	1.49377e+08	7.80585e+07	7.84159e+06	1.0573e+08	9.01481e+06	-0.99859	-0.0423385	-1.04093	3.80625e+06	2.81695	0.674728	0.282985	0.266706	3.89549e+09	3.95435e+09	22.0831	1	1994-05-28	28	27	3.3322	3.29584	0	5.58468	6.0165	0.025595	0.039124	0.133572	0.174475	6.97532e+08	6.57251e+08	20.3631	R	0.061288	0.152159	0.030092	1.38387e+08	0.0355249	1.0551e+08	0.0266819	486	6.18621	JS
000682	I65	1997-01-21	2015-12-31	2.6172e+08	5.13516e+08	6.80679e+08	3.93875e+08	1.47617e+07	1.01534e+07	6.13318e+06	6.38726e+06	0.0329686	0.0143898	0.0473584	2.28033e+08	0.0564027	0.971254	0.0387947	0.0431701	3.26843e+09	3.10594e+09	21.9076	0	1994-02-09	21	20	3.04452	2.99573	1	1.5689	1.68747	0.034697	0.03505	0.419911	0.435378	2.08326e+09	1.8406e+09	21.4572	I	0.131839	0.105267	0.063618	1.66291e+08	0.0508781	1.17238e+08	0.0377465	3998	8.29355	SD
000682	I65	1997-01-21	2016-12-31	2.3109e+08	4.34748e+08	1.02095e+09	4.76421e+08	5.51272e+07	1.92914e+07	1.47617e+07	1.01534e+07	0.174674	0.0395433	0.214218	2.14336e+08	0.238553	0.873197	0.0834802	0.0387947	3.40686e+09	3.26843e+09	21.9491	0	1994-02-09	22	21	3.09104	3.04452	1	1.43643	1.5689	0.043497	0.034697	0.405371	0.419911	2.37175e+09	2.08326e+09	21.5869	I	0.13848	0.131839	0.078923	-6.01782e+07	-0.0176639	1.66291e+08	0.0508781	4245	8.3535	SD
000682	I65	1997-01-21	2017-12-31	1.98684e+08	1.4725e+09	1.16716e+09	6.30218e+08	5.30425e+07	2.65809e+07	5.51272e+07	1.92914e+07	-0.0104924	0.036689	0.0261966	1.74246e+08	0.266969	0.963978	0.133785	0.0834802	4.79087e+09	3.40686e+09	22.29	1	1994-02-09	23	22	3.13549	3.09104	1	1.76885	1.43643	0.038872	0.043497	0.341871	0.405371	2.70846e+09	2.37175e+09	21.7196	I	0.141969	0.13848	0.062773	1.91966e+08	0.0400691	-6.01782e+07	-0.0176639	4134	8.327	SD
000682	I65	1997-01-21	2018-12-31	2.17632e+08	1.56526e+09	1.24459e+09	7.15093e+08	6.46221e+07	3.97446e+07	5.30425e+07	2.65809e+07	0.0532071	0.0604857	0.113693	1.94885e+08	0.296933	0.958715	0.182623	0.133785	5.15461e+09	4.79087e+09	22.3632	1	1994-02-09	24	23	3.17805	3.13549	1	1.69429	1.76885	0.043305	0.038872	0.363459	0.341871	3.04235e+09	2.70846e+09	21.8359	I	0.123277	0.141969	0.072998	2.65966e+08	0.0515976	1.91966e+08	0.0400691	4564	8.42595	SD
000682	I65	1997-01-21	2019-12-31	207267100	1.99802e+09	1.26909e+09	9.3363e+08	9.26972e+07	3.97033e+07	6.46221e+07	3.97446e+07	0.135454	-0.000199211	0.135255	163665200	0.447235	0.953606	0.191556	0.182623	6.26114e+09	5.15461e+09	22.5576	1	1994-02-09	25	24	3.21888	3.17805	1	1.83148	1.69429	0.045158	0.043305	0.431899	0.363459	3418615326	3.04235e+09	21.9525	I	0.123675	0.123277	0.06971	5.08351e+08	0.0811915	2.65966e+08	0.0515976	5087	8.53444	SD
000682	I65	1997-01-21	2020-12-31	244486800	2.07158e+09	1.05242e+09	9.7804e+08	1.17724e+08	6.17189e+07	9.26972e+07	3.97033e+07	0.102365	0.0900485	0.192413	189839400	0.481515	0.943172	0.252443	0.191556	6.89845e+09	6.26114e+09	22.6546	1	1994-02-09	26	25	3.2581	3.21888	1	1.8551	1.83148	0.046003	0.045158	0.448873	0.431899	3.71864e+09	3418615326	22.0366	I	0.087763	0.123675	0.091072	3.20071e+08	0.0463976	5.08351e+08	0.0811915	5665	8.64206	SD
000682	I65	1997-01-21	2021-12-31	500736168	2.16513e+09	1.12516e+09	1.19779e+09	1.51934e+08	6.1757e+07	1.17724e+08	6.17189e+07	0.0683183	7.60912e-05	0.0683944	1.97968e+08	0.30342	0.929827	0.123332	0.252443	8.0567e+09	6.89845e+09	22.8098	1	1994-02-09	27	26	3.29584	3.2581	1	1.79614	1.8551	0.052058	0.046003	0.477879	0.448873	4.48556e+09	3.71864e+09	22.2241	I	0.206236	0.087763	0.087645	2.02073e+08	0.0250814	3.20071e+08	0.0463976	5792	8.66423	SD
000682	I65	1997-01-21	2022-12-31	2.85066e+08	2.40896e+09	1.27214e+09	1.51495e+09	8.72056e+07	8.67987e+07	1.51934e+08	6.1757e+07	-0.227063	0.0878452	-0.139218	2.17987e+08	0.305914	0.963799	0.304487	0.123332	9.56372e+09	8.0567e+09	22.9812	1	1994-02-09	28	27	3.3322	3.29584	1	1.75152	1.79614	0.05165	0.052058	0.522958	0.477879	5.46025e+09	4.48556e+09	22.4208	I	0.217296	0.206236	0.094369	4.12553e+08	0.0431373	2.02073e+08	0.0250814	6884	8.83696	SD
000687	C39	1997-02-21	2015-12-31	5.67798e+07	3.21116e+08	1.04041e+08	1.23883e+07	0	0	0	0	0	0	0	5.93448e+07	0	1	0	0	2.62748e+09	2.54435e+09	21.6893	0	1997-02-01	18	17	2.89037	2.83321	0	2.99303	3.52126	-0.103879	0.005692	0.566617	0.366545	8.77868e+08	7.22567e+08	20.593	C3	0.21493	-0.079384	-0.193349	-3.38398e+08	-0.128792	8.21158e+07	0.0322738	388	5.96101	GD
000697	C37	1997-03-25	2018-12-31	1.52413e+09	3.14741e+08	3.94322e+08	2.53478e+08	1.07804e+07	0	0	0	0.00707314	0	0.00707314	1.17166e+09	0.00707314	0.965748	0	0	5.20728e+09	5.22076e+09	22.3733	1	1993-06-08	25	24	3.21888	3.17805	0	3.24943	6.9357	0.00421	0.010201	0.410005	0.702266	1.60252e+09	7.52738e+08	21.1948	C3	1.12892	58.4869	0.007188	5.62279e+07	0.0107979	-7.02979e+07	-0.0134651	2487	7.81883	SXS
000697	C37	1997-03-25	2019-12-31	1863725000	7.88375e+07	4.0327e+08	2.60414e+08	1.12136e+07	0	1.07804e+07	0	0.000232418	0	0.000232418	1474835400	0.00601675	0.857764	0	0	3.63612e+09	5.20728e+09	22.0142	0	1993-06-08	26	25	3.2581	3.21888	0	1.83655	3.24943	-0.429259	0.00421	0.583251	0.410005	1.97986e+09	1.60252e+09	21.4063	C3	0.235468	1.12892	-0.507393	8.87225e+07	0.0244004	5.62279e+07	0.0107979	2411	7.7878	SXS
000697	C37	1997-03-25	2020-12-31	1066179700	1.44161e+08	1.69026e+08	1.61665e+08	2.23287e+06	0	1.12136e+07	0	-0.00842325	0	-0.00842325	985519300	0.00209427	0.984511	0	0	3.36466e+09	3.63612e+09	21.9366	0	1993-06-08	27	26	3.29584	3.2581	0	2.97367	1.83655	-0.142973	-0.429259	0.697896	0.583251	1.13148e+09	1.97986e+09	20.8468	C3	-0.428504	0.235468	-0.321233	9.84101e+07	0.0292482	8.87225e+07	0.0244004	1714	7.44659	SXS
000697	C37	1997-03-25	2021-12-31	9.45323e+08	1.37589e+08	2.59439e+08	1.96591e+08	4.96748e+06	0	2.23287e+06	0	0.00289278	0	0.00289278	8.78152e+08	0.0052548	0.963896	0	0	3.24584e+09	3.36466e+09	21.9006	0	1993-06-08	28	27	3.3322	3.29584	0	3.29189	2.97367	-0.171188	-0.142973	0.870669	0.697896	9.86011e+08	1.13148e+09	20.7092	C3	-0.128569	-0.428504	-0.569641	-1.80347e+08	-0.0555623	9.84101e+07	0.0292482	1949	7.57507	SXS
000697	C37	1997-03-25	2022-12-31	1.17583e+09	7.57794e+07	2.42353e+08	2.24446e+08	3.24725e+06	0	4.96748e+06	0	-0.00146298	0	-0.00146298	1.07677e+09	0.00276166	0.957149	0	0	2.78726e+09	3.24584e+09	21.7483	0	1993-06-08	29	28	3.3673	3.3322	0	2.25561	3.29189	-0.288161	-0.171188	1.14388	0.870669	1.2357e+09	9.86011e+08	20.9349	C3	0.253233	-0.128569	-1.99723	-5.64701e+07	-0.0202601	-1.80347e+08	-0.0555623	1993	7.5974	SXS
000700	C36	1997-02-28	2017-12-31	2.2125e+08	9.14253e+08	7.19007e+08	1.29412e+09	1.07005e+08	5.65511e+07	6.14917e+07	0	0.205711	0.255598	0.46131	1.20193e+08	0.48364	0.882959	0.255598	0	7.53249e+09	5.93437e+09	22.7425	1	1988-06-27	29	28	3.3673	3.3322	0	1.73554	1.85971	0.017851	0.031372	0.64302	0.477059	4.34015e+09	3.19102e+09	22.1912	C3	0.360113	0.01743	0.013266	7.61419e+07	0.0101085	3.12206e+08	0.0526098	4303	8.36707	JS
000700	C36	1997-02-28	2018-12-31	3.59238e+08	6.53326e+08	9.27941e+08	1.38958e+09	1.25134e+08	7.26131e+07	1.07005e+08	5.65511e+07	0.0504631	0.0447112	0.0951744	3.15209e+08	0.34833	0.808467	0.202131	0.255598	7.39756e+09	7.53249e+09	22.7244	1	1988-06-27	30	29	3.4012	3.3673	0	1.48975	1.73554	0.001377	0.017851	0.685327	0.64302	4.96565e+09	4.34015e+09	22.3258	C3	0.144119	0.360113	-0.04014	-1.46529e+07	-0.00198077	7.61419e+07	0.0101085	5146	8.54597	JS
000700	C36	1997-02-28	2019-12-31	678051900	6.84637e+08	1.07322e+09	1.45331e+09	92763532	1.08177e+08	1.25134e+08	7.26131e+07	-0.0477398	0.0524505	0.00471075	649924328	0.136809	0.864507	0.159541	0.202131	7.84566e+09	7.39756e+09	22.7832	1	1988-06-27	31	30	3.43399	3.4012	0	1.42921	1.48975	0.012958	0.001377	0.696701	0.685327	5.48953e+09	4.96565e+09	22.4261	C3	0.105501	0.144119	-0.002461	1.68816e+08	0.0215172	-1.46529e+07	-0.00198077	4239	8.35208	JS
000700	C36	1997-02-28	2020-12-31	1217561800	6.5921e+08	1.43547e+09	1.86632e+09	1.38354e+08	2.75853e+08	92763532	1.08177e+08	0.0374438	0.137714	0.175158	1095216700	0.113632	0.790122	0.226562	0.159541	8.3421e+09	7.84566e+09	22.8446	1	1988-06-27	32	31	3.46574	3.43399	0	1.36705	1.42921	-0.000763	0.012958	0.670059	0.696701	6.10225e+09	5.48953e+09	22.5319	C3	0.111617	0.105501	-0.069721	2.51084e+08	0.0300984	1.68816e+08	0.0215172	5810	8.66734	JS
000700	C36	1997-02-28	2021-12-31	3.71897e+09	1.03811e+09	1.50843e+09	1.77988e+09	1.12477e+08	3.0943e+08	1.38354e+08	2.75853e+08	-0.00695794	0.00902853	0.0020706	1.67588e+09	0.0302442	0.891652	0.083203	0.226562	8.31699e+09	8.3421e+09	22.8416	1	1988-06-27	33	32	3.49651	3.46574	0	1.12546	1.36705	-0.023609	-0.000763	0.722761	0.670059	7.38987e+09	6.10225e+09	22.7234	C3	0.211007	0.111617	-0.078476	4.19597e+08	0.0504506	2.51084e+08	0.0300984	5684	8.64541	JS
000700	C36	1997-02-28	2022-12-31	1.74022e+09	1.59914e+09	1.80653e+09	2.13831e+09	4.05666e+08	2.51206e+08	1.12477e+08	3.0943e+08	0.168478	-0.0334574	0.13502	1.3778e+09	0.233112	0.746322	0.144353	0.083203	9.32357e+09	8.31699e+09	22.9558	1	1988-06-27	34	33	3.52636	3.49651	0	1.21661	1.12546	0.053811	-0.023609	0.680045	0.722761	7.66357e+09	7.38987e+09	22.7597	C3	0.037037	0.211007	0.202187	1.02039e+09	0.109442	4.19597e+08	0.0504506	5783	8.66268	JS
000701	F51	1997-02-26	2015-12-31	3.67721e+09	3.49279e+09	1.91966e+09	3.70384e+09	0	0	1.17055e+08	2.13568e+09	-0.0318325	-0.580789	-0.612622	0	0	1	0	8.21654	1.42011e+10	1.0535e+10	23.3766	1	1996-11-28	19	18	2.94444	2.89037	1	0.484594	0.39968	0.008594	0.019187	0.705449	0.790127	2.93051e+10	2.63586e+10	24.101	F	0.111786	0.027645	0.025736	2.7028e+08	0.0190323	4.80976e+08	0.0456552	4006	8.29555	FJ
000701	F51	1997-02-26	2016-12-31	5.2706e+09	2.71035e+09	2.57013e+09	5.20811e+09	6.36603e+08	8.86963e+08	0	0	0.120784	0.168285	0.289069	4.74894e+09	0.120784	0.765122	0.168285	0	1.59929e+10	1.42011e+10	23.4954	1	1996-11-28	20	19	2.99573	2.94444	1	0.396938	0.484594	0.007985	0.008594	0.657712	0.705449	4.02908e+10	2.93051e+10	24.4194	F	0.374873	0.111786	0.019081	6.36605e+08	0.0398055	2.7028e+08	0.0190323	4786	8.47345	FJ
000701	F51	1997-02-26	2017-12-31	2.27749e+09	2.36289e+09	1.86733e+09	2.91462e+09	3.49227e+08	5.45082e+08	6.36603e+08	8.86963e+08	-0.126181	-0.150113	-0.276294	0	0.153338	0.852204	0.239334	0.168285	1.54964e+10	1.59929e+10	23.4639	1	1996-11-28	21	20	3.04452	2.99573	1	0.309816	0.396938	0.005027	0.007985	0.646789	0.657712	5.00181e+10	4.02908e+10	24.6357	F	0.24143	0.374873	0.012073	3.20106e+08	0.0206568	6.36605e+08	0.0398055	5134	8.54364	FJ
000701	F51	1997-02-26	2018-12-31	3.20947e+09	2.79637e+09	2.07535e+09	2.60319e+09	4.78562e+08	4.59309e+08	3.49227e+08	5.45082e+08	0.0402977	-0.0267249	0.0135728	0	0.149109	0.828864	0.14311	0.239334	1.63933e+10	1.54964e+10	23.5201	1	1996-11-28	22	21	3.09104	3.04452	1	0.252474	0.309816	0.002891	0.005027	0.691093	0.646789	6.49307e+10	5.00181e+10	24.8966	F	0.298143	0.24143	0.008386	-5.51873e+08	-0.0336645	3.20106e+08	0.0206568	6785	8.82247	FJ
000701	F51	1997-02-26	2019-12-31	5236952513	3.20356e+09	2.40278e+09	3.14267e+09	4.96254e+08	4.02608e+08	4.78562e+08	4.59309e+08	0.00337844	-0.0108271	-0.00744866	0	0.0947601	0.845093	0.0768783	0.14311	1.97346e+10	1.63933e+10	23.7056	1	1996-11-28	23	22	3.13549	3.09104	1	0.235502	0.252474	-0.13318	0.002891	0.844306	0.691093	8.37979e+10	6.49307e+10	25.1517	F	0.290575	0.298143	-0.461031	-2.87479e+09	-0.145673	-5.51873e+08	-0.0336645	6077	8.71227	FJ
000701	F51	1997-02-26	2020-12-31	3743059900	1.74197e+09	2.8091e+09	2.60826e+09	9.02247e+07	6.22212e+08	4.96254e+08	4.02608e+08	-0.108475	0.0586697	-0.0498056	3595385500	0.0241045	0.948205	0.166231	0.0768783	1.79229e+10	1.97346e+10	23.6093	1	1996-11-28	24	23	3.17805	3.13549	1	0.234974	0.235502	0.003157	-0.13318	0.830433	0.844306	7.62763e+10	8.37979e+10	25.0576	F	-0.089759	0.290575	0.018973	8.22831e+07	0.00459094	-2.87479e+09	-0.145673	5354	8.5856	FJ
000701	F51	1997-02-26	2021-12-31	7.40119e+09	3.00667e+09	2.06124e+09	1.70759e+09	6.86389e+08	3.94364e+08	9.02247e+07	6.22212e+08	0.0805499	-0.0307854	0.0497644	7.03594e+09	0.0927404	0.771711	0.0532838	0.166231	1.57133e+10	1.79229e+10	23.4778	1	1996-11-28	25	24	3.21888	3.17805	1	0.144757	0.234974	0.010726	0.003157	0.77795	0.830433	1.08549e+11	7.62763e+10	25.4105	F	0.423107	-0.089759	0.050757	2.98825e+09	0.190173	8.22831e+07	0.00459094	5323	8.57979	FJ
000701	F51	1997-02-26	2022-12-31	7.59584e+09	3.40191e+09	2.93366e+09	1.10594e+09	6.95454e+08	2.00657e+08	6.86389e+08	3.94364e+08	0.00119337	-0.0255017	-0.0243083	7.28692e+09	0.0915572	0.795569	0.0264167	0.0532838	1.60218e+10	1.57133e+10	23.4972	1	1996-11-28	26	25	3.2581	3.21888	1	0.170444	0.144757	0.013654	0.010726	0.772323	0.77795	9.40004e+10	1.08549e+11	25.2666	F	-0.134031	0.423107	0.063797	3.54088e+08	0.0221004	2.98825e+09	0.190173	4045	8.30524	FJ
000703	C28	1997-03-28	2018-12-31	1.09555e+10	9.01415e+09	1.37748e+09	4.64167e+09	2.41165e+09	3.53776e+08	2.23081e+09	8.37062e+08	0.0165075	-0.0441134	-0.0276059	1.07974e+10	0.220131	0.732459	0.032292	0.355373	5.96247e+10	3.32679e+10	24.8113	1	1996-08-13	22	21	3.09104	3.04452	0	0.701899	0.517516	0.037626	0.055428	0.626552	0.523542	8.49477e+10	6.42838e+10	25.1653	C2	0.321447	0.982886	0.069914	1.67459e+09	0.0280855	2.36253e+09	0.0710151	13754	9.52908	GX
000703	C28	1997-03-28	2019-12-31	13936716500	7.43983e+09	5.89024e+09	9.65863e+09	1.91468e+09	5.9546e+09	2.41165e+09	3.53776e+08	-0.0356597	0.401875	0.366215	12961755000	0.137384	0.742645	0.42726	0.032292	8.52308e+10	5.96247e+10	25.1686	1	1996-08-13	23	22	3.13549	3.09104	0	1.07046	0.701899	0.047174	0.037626	0.659003	0.626552	7.96205e+10	8.49477e+10	25.1005	C2	-0.062711	0.321447	0.110162	-1.12082e+08	-0.00131504	1.67459e+09	0.0280855	16557	9.71456	GX
000703	C28	1997-03-28	2020-12-31	22676195100	1.0079e+10	3.87974e+09	5.7407e+09	4.0549e+09	2.87142e+09	1.91468e+09	5.9546e+09	0.094382	-0.135965	-0.0415832	21070194300	0.178817	0.597688	0.126627	0.42726	9.22603e+10	8.52308e+10	25.2479	1	1996-08-13	24	23	3.17805	3.13549	0	1.06746	1.07046	0.041346	0.047174	0.671666	0.659003	8.64296e+10	7.96205e+10	25.1826	C2	0.085519	-0.062711	0.098256	5.01377e+09	0.0543438	-1.12082e+08	-0.00131504	18154	9.80665	GX
000703	C28	1997-03-28	2021-12-31	3.32825e+10	1.43227e+10	6.43684e+09	1.0011e+10	3.62714e+09	5.46788e+09	4.0549e+09	2.87142e+09	-0.0128523	0.0780127	0.0651603	3.12218e+10	0.108981	0.746756	0.164287	0.126627	1.05549e+11	9.22603e+10	25.3824	1	1996-08-13	25	24	3.21888	3.17805	0	0.818338	1.06746	0.037502	0.041346	0.687915	0.671666	1.2898e+11	8.64296e+10	25.5829	C2	0.492307	0.085519	0.108532	7.75487e+09	0.0734718	5.01377e+09	0.0543438	16820	9.73032	GX
000703	C28	1997-03-28	2022-12-31	5.39311e+10	1.73585e+10	6.85791e+09	9.76848e+09	4.0994e+09	5.97746e+09	3.62714e+09	5.46788e+09	0.00875667	0.00944886	0.0182055	5.1111e+10	0.0760118	0.763839	0.110835	0.164287	1.11965e+11	1.05549e+11	25.4415	1	1996-08-13	26	25	3.2581	3.21888	0	0.736367	0.818338	-0.008256	0.037502	0.708318	0.687915	1.5205e+11	1.2898e+11	25.7475	C2	0.178871	0.492307	-0.027526	2.70553e+09	0.0241641	7.75487e+09	0.0734718	15637	9.6574	GX
000705	F51	1997-04-10	2015-12-31	2.13546e+07	2.26266e+08	3.97396e+08	3.58774e+08	0	0	0	0	0	0	0	2.0415e+07	0	1	0	0	1.93819e+09	1.80256e+09	21.385	0	1993-04-02	22	21	3.09104	3.04452	1	0.895857	0.866102	0.019125	0.022641	0.340293	0.321773	2.16351e+09	2.08123e+09	21.495	F	0.039531	0.031259	0.022973	5.67446e+07	0.0292771	8.14076e+07	0.0451622	1756	7.47079	ZJ
000705	F51	1997-04-10	2016-12-31	29411674	2.45522e+08	4.30881e+08	3.80333e+08	0	0	0	0	0	0	0	2.15072e+07	0	1	0	0	2.01714e+09	1.93819e+09	21.4249	0	1993-04-02	23	22	3.13549	3.09104	1	0.826696	0.895857	0.023178	0.019125	0.348689	0.340293	2.44e+09	2.16351e+09	21.6153	F	0.127801	0.039531	0.03146	1.15993e+08	0.0575038	5.67446e+07	0.0292771	1783	7.48605	ZJ
000705	F51	1997-04-10	2017-12-31	4.78995e+07	2.35515e+08	4.43865e+08	3.59912e+08	3.79172e+07	1.90813e+07	0	0	0.791598	0.398362	1.18996	3.18938e+07	0.791598	0.839003	0.398362	0	2.05113e+09	2.01714e+09	21.4417	0	1993-04-02	24	23	3.17805	3.13549	1	0.795654	0.826696	0.03069	0.023178	0.322559	0.348689	2.57792e+09	2.44e+09	21.6702	F	0.056521	0.127801	0.047453	5.17218e+07	0.0252163	1.15993e+08	0.0575038	1804	7.49776	ZJ
000705	F51	1997-04-10	2018-12-31	6.87609e+07	2.15622e+08	4.63815e+08	3.70206e+08	5.29647e+06	0	3.79172e+07	1.90813e+07	-0.474408	-0.277503	-0.751911	4.60334e+07	0.0770274	0.975436	0	0.398362	2.1203e+09	2.05113e+09	21.4748	0	1993-04-02	25	24	3.21888	3.17805	1	0.741869	0.795654	0.033879	0.03069	0.319304	0.322559	2.85806e+09	2.57792e+09	21.7734	F	0.10867	0.056521	0.044743	2.5489e+07	0.0120214	5.17218e+07	0.0252163	1861	7.52887	ZJ
000705	F51	1997-04-10	2019-12-31	19987600	2.91149e+08	4.97633e+08	4.75223e+08	6.13015e+06	8.19881e+06	5.29647e+06	0	0.0417099	0.410195	0.451905	19501900	0.306698	0.978945	0.410195	0	2.58855e+09	2.1203e+09	21.6744	0	1993-04-02	26	25	3.2581	3.21888	1	0.798161	0.741869	0.082699	0.033879	0.338722	0.319304	3.24315e+09	2.85806e+09	21.8998	F	0.134739	0.10867	0.127839	1.18359e+08	0.045724	2.5489e+07	0.0120214	1904	7.55171	ZJ
000705	F51	1997-04-10	2020-12-31	15415000	5.10211e+08	4.80434e+08	4.13744e+08	2.3547e+06	1.50418e+06	6.13015e+06	8.19881e+06	-0.244921	-0.434293	-0.679214	9591300	0.152754	0.995385	0.0975793	0.410195	2.70128e+09	2.58855e+09	21.717	0	1993-04-02	27	26	3.29584	3.2581	1	0.785292	0.798161	0.034374	0.082699	0.347719	0.338722	3.43984e+09	3.24315e+09	21.9587	F	0.060648	0.134739	0.041042	1.54815e+08	0.0573116	1.18359e+08	0.045724	1938	7.56941	ZJ
000705	F51	1997-04-10	2021-12-31	1.29773e+07	4.1363e+08	5.34111e+08	4.77816e+08	1.09614e+07	5.85504e+06	2.3547e+06	1.50418e+06	0.663207	0.335266	0.998473	9.59135e+06	0.844654	0.9735	0.451175	0.0975793	2.9864e+09	2.70128e+09	21.8173	0	1993-04-02	28	27	3.3322	3.29584	1	0.826788	0.785292	0.026945	0.034374	0.373192	0.347719	3.61205e+09	3.43984e+09	22.0075	F	0.050062	0.060648	0.033355	7.51652e+07	0.0251692	1.54815e+08	0.0573116	1974	7.58782	ZJ
000705	F51	1997-04-10	2022-12-31	1.96187e+07	4.53484e+08	7.13282e+08	5.69847e+08	3.84278e+06	4.75567e+06	1.09614e+07	5.85504e+06	-0.362846	-0.0560369	-0.418883	1.18337e+07	0.195873	0.991526	0.242405	0.451175	3.2288e+09	2.9864e+09	21.8954	0	1993-04-02	29	28	3.3673	3.3322	1	0.778874	0.826788	0.025349	0.026945	0.397322	0.373192	4.14548e+09	3.61205e+09	22.1453	F	0.147682	0.050062	0.032799	-2.00852e+07	-0.00622064	7.51652e+07	0.0251692	2009	7.60539	ZJ
000708	C31	1997-03-26	2015-12-31	1.21918e+09	5.19289e+08	4.15172e+08	6.63261e+08	211196	1.43e+08	7.39523e+07	1.62994e+08	-0.0604844	-0.0163991	-0.0768835	1.14084e+09	0.000173228	0.999593	0.117292	0.105277	5.13756e+09	5.0275e+09	22.3598	1	1993-05-18	22	21	3.09104	3.04452	1	0.829015	0.683777	0.052631	0.053318	0.319129	0.340129	6.19718e+09	7.35254e+09	22.5474	C3	-0.157138	-0.011451	0.061602	9.73323e+07	0.0189453	4.40275e+08	0.0875733	3801	8.24302	HBS
000708	C31	1997-03-26	2016-12-31	1.19162e+09	1.18542e+09	2.8569e+08	5.59555e+08	2.06722e+07	9.56516e+07	211196	1.43e+08	0.0171707	-0.0397346	-0.0225639	1.10109e+09	0.017348	0.982561	0.0802701	0.117292	5.84713e+09	5.13756e+09	22.4892	1	1993-05-18	23	22	3.13549	3.09104	1	0.91466	0.829015	0.050055	0.052631	0.363229	0.319129	6.39269e+09	6.19718e+09	22.5784	C3	0.031547	-0.157138	0.057605	7.90297e+08	0.13516	9.73323e+07	0.0189453	3863	8.2592	HBS
000708	C31	1997-03-26	2017-12-31	1.5922e+09	1.17841e+09	3.4677e+08	1.45289e+09	1.7644e+07	1.74385e+08	2.06722e+07	9.56516e+07	-0.00190192	0.0494498	0.0475478	1.4837e+09	0.0110815	0.985027	0.109525	0.0802701	6.57874e+09	5.84713e+09	22.6071	1	1993-05-18	24	23	3.17805	3.13549	1	0.643267	0.91466	0.060027	0.050055	0.387679	0.363229	1.02271e+10	6.39269e+09	23.0483	C3	0.599808	0.031547	0.069019	3.54954e+08	0.0539547	7.90297e+08	0.13516	3766	8.23377	HBS
000708	C31	1997-03-26	2018-12-31	2.26423e+09	1.93823e+09	4.9781e+08	2.02643e+09	5.82574e+07	0	1.7644e+07	1.74385e+08	0.017937	-0.0770175	-0.0590806	1.95651e+09	0.0257295	0.969943	0	0.109525	7.6779e+09	6.57874e+09	22.7616	1	1993-05-18	25	24	3.21888	3.17805	1	0.610663	0.643267	0.066448	0.060027	0.426451	0.387679	1.25731e+10	1.02271e+10	23.2548	C3	0.229391	0.599808	0.035422	7.32324e+08	0.0953808	3.54954e+08	0.0539547	3736	8.22577	HBS
000708	C31	1997-03-26	2019-12-31	7449507600	7.83818e+09	1.94945e+09	1.47983e+10	3.28859e+08	9.47782e+08	5.82574e+07	0	0.0363248	0.127228	0.163552	6370143800	0.0441451	0.958044	0.127228	0	7.2585e+10	7.6779e+09	25.008	1	1993-05-18	26	25	3.2581	3.21888	1	0.99952	0.610663	0.074244	0.066448	0.651766	0.426451	7.26199e+10	1.25731e+10	25.0085	C3	4.77583	0.229391	0.105882	7.92632e+09	0.1092	7.32324e+08	0.0953808	22189	10.0074	HBS
000708	C31	1997-03-26	2020-12-31	5923699300	9.24718e+09	1.97236e+09	1.32644e+10	4.16919e+08	4.97863e+08	3.28859e+08	9.47782e+08	0.0148656	-0.0759524	-0.0610867	5233629500	0.0703815	0.954914	0.084046	0.127228	7.7441e+10	7.2585e+10	25.0728	1	1993-05-18	27	26	3.29584	3.2581	1	1.0363	0.99952	0.077841	0.074244	0.633461	0.651766	7.47284e+10	7.26199e+10	25.0371	C3	0.029035	4.77583	0.096372	6.57165e+09	0.0848602	7.92632e+09	0.1092	22753	10.0325	HBS
000708	C31	1997-03-26	2021-12-31	1.66048e+10	7.62526e+09	2.25205e+09	1.18196e+10	3.3979e+08	8.80375e+08	4.16919e+08	4.97863e+08	-0.00464495	0.0230362	0.0183912	7.24334e+09	0.0204633	0.955439	0.0530192	0.084046	8.48763e+10	7.7441e+10	25.1645	1	1993-05-18	28	27	3.3322	3.29584	1	0.872026	1.0363	0.09379	0.077841	0.61158	0.633461	9.73323e+10	7.47284e+10	25.3014	C3	0.302482	0.029035	0.135061	1.29447e+10	0.152512	6.57165e+09	0.0848602	23238	10.0535	HBS
000708	C31	1997-03-26	2022-12-31	1.05159e+10	8.92788e+09	3.16093e+09	1.28054e+10	3.3979e+08	8.80375e+08	3.3979e+08	8.80375e+08	0	0	0	8.65983e+09	0.0323121	0.961941	0.0837186	0.0530192	9.07746e+10	8.48763e+10	25.2316	1	1993-05-18	29	28	3.3673	3.3322	1	0.923025	0.872026	0.078318	0.09379	0.598595	0.61158	9.83447e+10	9.73323e+10	25.3117	C3	0.010401	0.302482	0.10883	1.34344e+10	0.147997	1.29447e+10	0.152512	23614	10.0696	HBS
000709	C31	1997-04-16	2017-12-31	1925570000	1.70148e+10	2.54323e+09	1.58416e+10	0	0	0	0	0	0	0	1738170000	0	1	0	0	1.90148e+11	1.8599e+11	25.9711	1	1997-01-18	20	19	2.99573	2.94444	1	1.74475	2.4948	0.01118	0.007687	0.749358	0.749285	1.08983e+11	7.4551e+10	25.4145	C3	0.461859	0.019802	0.022835	1.64069e+10	0.0862848	1.22495e+09	0.00658611	37345	10.528	HB
000709	C31	1997-04-16	2018-12-31	5062250000	28150260140	4.01925e+09	2.17168e+10	0	0	0	0	0	0	0	4090800000	0	1	0	0	2.08746e+11	1.90148e+11	26.0644	1	1997-01-18	21	20	3.04452	2.99573	1	1.72579	1.74475	0.020989	0.01118	0.717593	0.749358	1.20957e+11	1.08983e+11	25.5187	C3	0.10987	0.461859	0.059117	9.98469e+09	0.0478317	1.64069e+10	0.0862848	35723	10.4836	HB
000709	C31	1997-04-16	2019-12-31	5728168100	2.4576e+10	4.71544e+09	2.1904e+10	0	0	0	0	0	0	0	0	0	1	0	0	2.11936e+11	2.08746e+11	26.0795	1	1997-01-18	22	21	3.09104	3.04452	1	1.74439	1.72579	0.013557	0.020989	0.722388	0.717593	1.21495e+11	1.20957e+11	25.5231	C3	0.004451	0.10987	0.05134	9.80756e+09	0.0462761	9.98469e+09	0.0478317	34439	10.4469	HB
000709	C31	1997-04-16	2020-12-31	4404258100	2.84199e+10	1.69391e+09	2.51927e+10	7.35816e+08	0	0	0	0.167069	0	0.167069	0	0.167069	0.974109	0	0	2.4123e+11	2.11936e+11	26.209	1	1997-01-18	23	22	3.13549	3.09104	1	2.24072	1.74439	0.008413	0.013557	0.749499	0.722388	1.07657e+11	1.21495e+11	25.4022	C3	-0.1139	0.004451	0.016272	7.68528e+09	0.0318587	9.80756e+09	0.0462761	35336	10.4727	HB
000709	C31	1997-04-16	2021-12-31	7.70364e+09	3.50165e+10	1.85258e+09	2.03838e+10	0	0	7.35816e+08	0	-0.0955153	0	-0.0955153	7051902200	0	1	0	0	2.43419e+11	2.4123e+11	26.2181	1	1997-01-18	24	23	3.17805	3.13549	1	1.62685	2.24072	0.012321	0.008413	0.749848	0.749499	1.49626e+11	1.07657e+11	25.7314	C3	0.389841	-0.1139	0.032861	1.47018e+10	0.060397	7.68528e+09	0.0318587	33434	10.4173	HB
000709	C31	1997-04-16	2022-12-31	2395773900	3.44801e+10	2.31443e+09	2.05465e+10	0	0	0	0	0	0	0	2061220700	0	1	0	0	2.53231e+11	2.43419e+11	26.2576	1	1997-01-18	25	24	3.21888	3.17805	1	1.76504	1.62685	0.006239	0.012321	0.737564	0.749848	1.4347e+11	1.49626e+11	25.6894	C3	-0.041143	0.389841	0.017864	9.235e+09	0.0364687	1.47018e+10	0.060397	27564	10.2243	HB
000710	M74	1997-04-22	2015-12-31	1.02353e+07	6.70387e+07	6.43926e+07	9.59945e+07	3.72057e+06	0	0	0	0.363505	0	0.363505	8.75532e+06	0.363505	0.944501	0	0	4.98882e+08	4.45854e+08	20.0279	0	1997-04-14	18	17	2.89037	2.83321	0	2.16852	1.62932	-0.026076	0.015232	0.764096	0.708361	2.30057e+08	2.73643e+08	19.2538	M	-0.159282	0.043505	-0.099533	-7.08098e+07	-0.141937	1.89099e+07	0.0424128	664	6.49828	SC
000710	M74	1997-04-22	2016-12-31	7.02403e+06	7.4011e+07	7.67093e+07	1.40735e+08	2.39838e+06	2.14018e+06	3.72057e+06	0	-0.188239	0.304694	0.116455	0	0.341453	0.967594	0.304694	0	5.48045e+08	4.98882e+08	20.1219	0	1997-04-14	19	18	2.94444	2.89037	0	2.21539	2.16852	-0.007638	-0.026076	0.79185	0.764096	2.4738e+08	2.30057e+08	19.3264	M	0.075301	-0.159282	-0.035396	-1.41916e+07	-0.0258949	-7.08098e+07	-0.141937	626	6.43935	SC
000710	M74	1997-04-22	2017-12-31	7.92089e+07	4.11625e+08	5.14183e+08	8.68271e+07	0	0	2.39838e+06	2.14018e+06	-0.0302791	-0.0270194	-0.0572985	0	0	1	0	0.304694	1.8064e+09	5.48045e+08	21.3146	0	1997-04-14	20	19	2.99573	2.94444	0	1.54236	2.21539	0.135322	-0.007638	0.136147	0.79185	1.17119e+09	2.4738e+08	20.8813	M	3.73438	0.075301	0.185747	7.43501e+07	0.0411593	-1.41916e+07	-0.0258949	1337	7.19818	SC
000710	M74	1997-04-22	2018-12-31	1.013e+08	4.23619e+08	6.46317e+08	8.28354e+07	7.8573e+07	2.1792e+07	0	0	0.775644	0.215122	0.990766	0	0.775644	0.81452	0.215122	0	2.178e+09	1.8064e+09	21.5017	0	1997-04-14	21	20	3.04452	2.99573	0	1.51272	1.54236	0.119271	0.135322	0.108208	0.136147	1.43979e+09	1.17119e+09	21.0878	M	0.229337	3.73438	0.154391	1.65332e+08	0.0759099	7.43501e+07	0.0411593	1608	7.38275	SC
000710	M74	1997-04-22	2021-12-31	1.37107e+08	4.17889e+08	1.10342e+09	3.39929e+08	1.20685e+08	2.02334e+07	9.90592e+07	1.55823e+07	0.157728	0.0339231	0.191651	6.3599e+07	0.880221	0.711204	0.147574	0.146422	3.51972e+09	3.24397e+09	21.9816	0	1997-04-14	24	23	3.17805	3.13549	0	2.47488	2.10595	-0.031213	0.063408	0.282983	0.253246	1.42218e+09	1.54039e+09	21.0755	M	-0.076737	-0.047758	-0.041716	9.40315e+07	0.0267156	1.6131e+08	0.0497261	1490	7.30653	SC
000710	M74	1997-04-22	2022-12-31	1.29787e+08	3.33563e+08	1.05438e+09	2.58902e+08	7.24665e+07	3.66574e+07	1.20685e+08	2.02334e+07	-0.371521	0.126546	-0.244975	6.3661e+07	0.558351	0.782751	0.282444	0.147574	3.20086e+09	3.51972e+09	21.8867	0	1997-04-14	25	24	3.21888	3.17805	0	2.3398	2.47488	-0.078807	-0.031213	0.272281	0.282983	1.36801e+09	1.42218e+09	21.0366	M	-0.038092	-0.076737	-0.097712	2.11788e+07	0.00661659	9.40315e+07	0.0267156	1438	7.27101	SC
000713	A05	1997-04-22	2015-12-31	1.46515e+08	2.45867e+08	4.88707e+07	1.14251e+08	0	0	0	0	0	0	0	1.32986e+08	0	1	0	0	1.86287e+09	1.88897e+09	21.3454	0	1997-04-16	18	17	2.89037	2.83321	1	1.67425	1.37001	0.016337	0.032301	0.268832	0.292397	1.11266e+09	1.3788e+09	20.83	A	-0.193026	-0.186037	0.018284	1.12719e+08	0.0605082	2.48397e+08	0.131499	1243	7.12528	AH
000713	A05	1997-04-22	2016-12-31	1.90365e+08	1.72562e+08	9.45468e+07	1.36579e+08	0	0	0	0	0	0	0	1.7661e+08	0	1	0	0	2.07287e+09	1.86287e+09	21.4522	0	1997-04-16	19	18	2.94444	2.89037	1	1.70229	1.67425	0.010719	0.016337	0.329399	0.268832	1.21769e+09	1.11266e+09	20.9202	A	0.094403	-0.193026	0.011823	-2.67984e+08	-0.129282	1.12719e+08	0.0605082	1206	7.09506	AH
000713	A05	1997-04-22	2017-12-31	2.77365e+08	9.05082e+07	6.97032e+07	1.22405e+08	0	0	0	0	0	0	0	2.52069e+08	0	1	0	0	2.19291e+09	2.07287e+09	21.5085	0	1997-04-16	20	19	2.99573	2.94444	1	1.51579	1.70229	0.006669	0.010719	0.371378	0.329399	1.44671e+09	1.21769e+09	21.0926	A	0.188078	0.094403	0.010723	-1.4174e+08	-0.0646357	-2.67984e+08	-0.129282	1128	7.0282	AH
000713	A05	1997-04-22	2018-12-31	3.88392e+08	1.94733e+08	1.8465e+08	1.40899e+08	1.34276e+07	8.03573e+07	0	0	0.0345722	0.206898	0.24147	3.40145e+08	0.0345722	0.931046	0.206898	0	2.4425e+09	2.19291e+09	21.6163	0	1997-04-16	21	20	3.04452	2.99573	1	1.26742	1.51579	0.023488	0.006669	0.335258	0.371378	1.92715e+09	1.44671e+09	21.3793	A	0.332085	0.188078	0.03229	-6.69654e+07	-0.0274168	-1.4174e+08	-0.0646357	1107	7.00941	AH
000713	A05	1997-04-22	2019-12-31	419573200	1.72126e+08	1.96868e+08	1.46997e+08	1.22382e+07	1.08346e+08	1.34276e+07	8.03573e+07	-0.00283462	0.0667076	0.063873	376616400	0.0291683	0.9289	0.258229	0.206898	2.60445e+09	2.4425e+09	21.6805	0	1997-04-16	22	21	3.09104	3.04452	1	1.0834	1.26742	0.024405	0.023488	0.328171	0.335258	2.40396e+09	1.92715e+09	21.6004	A	0.247418	0.332085	0.032326	1.31969e+08	0.0506707	-6.69654e+07	-0.0274168	1196	7.08674	AH
000713	A05	1997-04-22	2020-12-31	287359800	1.00997e+08	2.261e+08	1.63397e+08	1.82523e+07	2.79785e+07	1.22382e+07	1.08346e+08	0.0209288	-0.279676	-0.258747	255082900	0.0635174	0.819278	0.0973639	0.258229	2.6566e+09	2.60445e+09	21.7003	0	1997-04-16	23	22	3.13549	3.09104	1	1.08142	1.0834	0.021396	0.024405	0.332118	0.328171	2.4566e+09	2.40396e+09	21.622	A	0.021898	0.247418	0.027846	1.99476e+08	0.075087	1.31969e+08	0.0506707	1204	7.0934	AH
000713	A05	1997-04-22	2021-12-31	3.06841e+08	1.28847e+08	2.10966e+08	1.55233e+08	2.72163e+07	5.95044e+07	1.82523e+07	2.79785e+07	0.0292138	0.102744	0.131957	2.79294e+08	0.0886985	0.78877	0.193926	0.0973639	2.71357e+09	2.6566e+09	21.7215	0	1997-04-16	24	23	3.17805	3.13549	1	1.0368	1.08142	0.06864	0.021396	0.284333	0.332118	2.61724e+09	2.4566e+09	21.6854	A	0.065393	0.021898	0.098403	7.72695e+07	0.0284752	1.99476e+08	0.075087	1195	7.0859	AH
000713	A05	1997-04-22	2022-12-31	3.07171e+08	1.73876e+08	2.42564e+08	2.07008e+08	3.36489e+07	4.99505e+07	2.72163e+07	5.95044e+07	0.0209415	-0.031103	-0.0101616	2.75938e+08	0.109545	0.806478	0.162615	0.193926	2.92399e+09	2.71357e+09	21.7962	0	1997-04-16	25	24	3.21888	3.17805	1	0.972957	1.0368	0.01877	0.06864	0.307714	0.284333	3.00526e+09	2.61724e+09	21.8236	A	0.148254	0.065393	0.0215	3.96059e+08	0.135452	7.72695e+07	0.0284752	1285	7.15851	AH
000717	C31	1997-05-08	2015-12-31	1.79288e+08	7.35474e+08	1.59614e+07	3.7849e+09	0	0	1.75216e+08	3.95553e+07	-0.977286	-0.220624	-1.19791	2.01219e+08	0	1	0	0.15289	1.65603e+10	1.85704e+10	23.5303	1	1997-04-29	18	17	2.89037	2.83321	1	1.48595	0.952492	-0.15673	-0.074757	0.978569	0.841851	11144587539	1.94966e+10	23.1342	C3	-0.428384	0.016983	-0.879712	4.95644e+08	0.0299296	2.04713e+09	0.110236	9042	9.10964	GD
000717	C31	1997-05-08	2016-12-31	2.84851e+08	1.14938e+09	2.31461e+08	3.32871e+09	0	0	0	0	0	0	0	2.6793e+08	0	1	0	0	1.49756e+10	1.65603e+10	23.4297	1	1997-04-29	19	18	2.94444	2.89037	1	1.07176	1.48595	0.006773	-0.15673	0.969384	0.978569	1.39729e+10	11144587539	23.3604	C3	0.253781	-0.428384	0.284059	4.31822e+08	0.0288351	4.95644e+08	0.0299296	6248	8.74002	GD
000717	C31	1997-05-08	2017-12-31	36997886	1.08855e+09	5.0579e+08	2.68275e+09	0	0	0	0	0	0	0	3.24154e+07	0	1	0	0	1.44154e+10	1.49756e+10	23.3916	1	1997-04-29	20	19	2.99573	2.94444	1	0.553623	1.07176	0.174574	0.006773	0.793792	0.969384	26038268339	1.39729e+10	23.9828	C3	0.863488	0.253781	5.51857	3.50806e+09	0.243355	4.31822e+08	0.0288351	5611	8.63248	GD
000717	C31	1997-05-08	2018-12-31	1.99214e+08	1.48952e+09	2.07555e+07	2.77925e+09	2.13219e+08	2.27052e+06	0	0	1.0703	0.0113974	1.0817	1.55164e+08	1.0703	0.856854	0.0113974	0	1.64268e+10	1.44154e+10	23.5222	1	1997-04-29	21	20	3.04452	2.99573	1	0.605876	0.553623	0.201283	0.174574	0.623936	0.793792	2.71125e+10	26038268339	24.0233	C3	0.041255	0.863488	1.15163	4.16069e+09	0.253287	3.50806e+09	0.243355	6691	8.80852	GD
000717	C31	1997-05-08	2019-12-31	311816505	1.58131e+09	3.31542e+07	2.45916e+09	2.86644e+08	1.07183e+06	2.13219e+08	2.27052e+06	0.235475	-0.00384421	0.231631	296712880	0.91927	0.818731	0.00343737	0.0113974	1.71715e+10	1.64268e+10	23.5665	1	1997-04-29	22	21	3.09104	3.04452	1	0.589211	0.605876	0.106195	0.201283	0.534179	0.623936	2.91432e+10	2.71125e+10	24.0955	C3	0.074899	0.041255	0.223395	2.07081e+09	0.120596	4.16069e+09	0.253287	6664	8.80448	GD
000717	C31	1997-05-08	2020-12-31	121676500	1.65267e+09	4.0374e+07	3.64893e+09	2.49325e+07	3785.82	2.86644e+08	1.07183e+06	-2.15088	-0.00877772	-2.15965	119114000	0.204908	0.984914	3.11138e-05	0.00343737	1.77564e+10	1.71715e+10	23.6	1	1997-04-29	23	22	3.13549	3.09104	1	0.562703	0.589211	0.104818	0.106195	0.46439	0.534179	3.15555e+10	2.91432e+10	24.175	C3	0.082776	0.074899	0.169341	3.06465e+09	0.172594	2.07081e+09	0.120596	6058	8.70913	GD
000717	C31	1997-05-08	2021-12-31	3.51864e+07	2.63627e+09	2.22006e+07	3.39847e+09	1.32131e+08	0	2.49325e+07	3785.82	3.04658	-0.000107593	3.04648	3.47103e+07	3.75517	0.94988	0	3.11138e-05	2.05953e+10	1.77564e+10	23.7483	1	1997-04-29	24	23	3.17805	3.13549	1	0.452819	0.562703	0.093326	0.104818	0.468118	0.46439	4.54824e+10	3.15555e+10	24.5406	C3	0.441344	0.082776	0.151129	3.39218e+09	0.164706	3.06465e+09	0.172594	5589	8.62856	GD
000717	C31	1997-05-08	2022-12-31	4.1934e+07	6.88263e+08	1.37785e+07	4.09885e+09	1.49684e+07	834221	1.32131e+08	0	-2.79397	0.0198937	-2.77407	4.02364e+07	0.356951	0.978252	0.0198937	0	2.01315e+10	2.05953e+10	23.7256	1	1997-04-29	25	24	3.21888	3.17805	1	0.512203	0.452819	-0.064461	0.093326	0.543479	0.468118	3.93037e+10	4.54824e+10	24.3946	C3	-0.135847	0.441344	-0.129762	1.00937e+09	0.0501389	3.39218e+09	0.164706	5258	8.56751	GD
000719	R85	1997-03-31	2018-12-31	5.15977e+07	3.6805e+09	9.44813e+08	2.00281e+09	1.79298e+06	44203.7	139.82	1.11896e+07	0.0347465	-0.216007	-0.18126	5.11417e+07	0.0347492	0.999513	0.000856699	0.14105	11521931938	1.09652e+10	23.1675	1	1996-12-19	22	21	3.09104	3.04452	1	1.28005	1.34139	0.064335	0.063882	0.326794	0.341727	9.00112e+09	8.17447e+09	22.9206	R	0.101126	0.036096	0.066765	7.17699e+08	0.0622898	8.37811e+08	0.0764064	14747	9.59879	HN
000719	R85	1997-03-31	2019-12-31	26844300	2.86913e+09	1.10894e+09	2.18172e+09	196274	18436.6	1.79298e+06	44203.7	-0.0594802	-0.00095987	-0.0604401	26570400	0.00731159	0.999932	0.000686799	0.000856699	1.2322e+10	11521931938	23.2347	1	1996-12-19	23	22	3.13549	3.09104	1	1.29727	1.28005	0.067956	0.064335	0.323724	0.326794	9.49839e+09	9.00112e+09	22.9744	R	0.055246	0.101126	0.070784	8.05307e+08	0.0653551	7.17699e+08	0.0622898	14597	9.58857	HN
000719	R85	1997-03-31	2020-12-31	6176100	4.24749e+09	1.04639e+09	2.65951e+09	38610.2	0	196274	18436.6	-0.0255281	-0.00298516	-0.0285133	6043200	0.00625154	0.999991	0	0.000686799	1.36499e+10	1.2322e+10	23.337	1	1996-12-19	24	23	3.17805	3.13549	1	1.4233	1.29727	0.068421	0.067956	0.342158	0.323724	9.59032e+09	9.49839e+09	22.984	R	0.009678	0.055246	0.07375	1.65932e+09	0.121563	8.05307e+08	0.0653551	14172	9.55902	HN
000726	C17	2000-12-25	2015-12-31	2.87977e+09	7.95501e+08	2.62848e+08	2.4857e+08	0	0	0	0	0	0	0	2.02842e+09	0	1	0	0	9.09117e+09	8.62767e+09	22.9306	1	1988-10-18	27	26	3.29584	3.2581	0	1.47265	1.3984	0.080907	0.113516	0.199597	0.186753	6.17332e+09	6.16969e+09	22.5435	C1	0.000589	-0.04763	0.03671	1.0276e+09	0.113032	1.1121e+09	0.128899	22445	10.0188	SD
000726	C17	2000-12-25	2016-12-31	3.64989e+09	6.62968e+08	2.9313e+08	2.52539e+08	0	0	0	0	0	0	0	2.03062e+09	0	1	0	0	9.4071e+09	9.09117e+09	22.9647	1	1988-10-18	28	27	3.3322	3.29584	0	1.57263	1.47265	0.090684	0.080907	0.211971	0.199597	5.98175e+09	6.17332e+09	22.512	C1	-0.031032	0.000589	0.055798	1.31077e+09	0.139338	1.0276e+09	0.113032	21019	9.95318	SD
000726	C17	2000-12-25	2017-12-31	3.681e+09	6.93989e+08	3.34081e+08	3.66265e+08	0	0	0	0	0	0	0	2.09371e+09	0	1	0	0	1.01706e+10	9.4071e+09	23.0428	1	1988-10-18	29	28	3.3673	3.3322	0	1.58687	1.57263	0.08685	0.090684	0.235536	0.211971	6.40922e+09	5.98175e+09	22.581	C1	0.071463	-0.031032	0.057394	1.03804e+09	0.102062	1.31077e+09	0.139338	25203	10.1347	SD
000726	C17	2000-12-25	2018-12-31	3.94999e+09	5.45503e+08	3.74607e+08	3.53186e+08	3.18553e+08	3.06659e+08	0	0	0.0806466	0.0776355	0.158282	2.25258e+09	0.0806466	0.416038	0.0776355	0	1.05378e+10	1.01706e+10	23.0782	1	1988-10-18	30	29	3.4012	3.3673	0	1.53186	1.58687	0.08144	0.08685	0.266844	0.235536	6.87906e+09	6.40922e+09	22.6517	C1	0.073306	0.071463	0.054154	1.43034e+09	0.135735	1.03804e+09	0.102062	25851	10.1601	SD
000726	C17	2000-12-25	2019-12-31	3910469610	9.24322e+08	5.15307e+08	3.05346e+08	7.85218e+08	4.02665e+08	3.18553e+08	3.06659e+08	0.119337	0.024551	0.143888	2231921429	0.200799	0.150493	0.102971	0.0776355	1.18854e+10	1.05378e+10	23.1986	1	1988-10-18	31	30	3.43399	3.4012	0	1.7475	1.53186	0.083239	0.08144	0.301725	0.266844	6.80138e+09	6.87906e+09	22.6404	C1	-0.011292	0.073306	0.122166	1.08611e+09	0.0913817	1.43034e+09	0.135735	26413	10.1816	SD
000726	C17	2000-12-25	2020-12-31	2192554800	1.40048e+09	5.22425e+08	2.43262e+08	2.0075e+08	3.3839e+08	7.85218e+08	4.02665e+08	-0.26657	-0.0293152	-0.295885	0	0.0915596	0.856656	0.154336	0.102971	1.21299e+10	1.18854e+10	23.2189	1	1988-10-18	32	31	3.46574	3.43399	0	2.55301	1.7475	0.007345	0.083239	0.332915	0.301725	4.75122e+09	6.80138e+09	22.2817	C1	-0.301433	-0.011292	0.00574	5.93536e+08	0.0489316	1.08611e+09	0.0913817	22583	10.025	SD
000726	C17	2000-12-25	2021-12-31	2.50425e+09	1.99971e+09	6.47277e+08	3.35401e+08	4.93208e+08	4.38354e+08	2.0075e+08	3.3839e+08	0.116785	0.0399175	0.156702	0	0.196948	0.753361	0.175044	0.154336	1.29872e+10	1.21299e+10	23.2872	1	1988-10-18	33	32	3.49651	3.46574	0	2.4793	2.55301	0.025203	0.007345	0.355742	0.332915	5.23826e+09	4.75122e+09	22.3793	C1	0.102508	-0.301433	0.032779	3.48137e+08	0.0268061	5.93536e+08	0.0489316	22632	10.0271	SD
000726	C17	2000-12-25	2022-12-31	4.13631e+09	2.06777e+09	6.60428e+08	2.46588e+08	7.5744e+08	3.82292e+08	4.93208e+08	4.38354e+08	0.0638811	-0.0135536	0.0503275	0	0.18312	0.633692	0.0924234	0.175044	1.33511e+10	1.29872e+10	23.3149	1	1988-10-18	34	33	3.52636	3.49651	0	1.92425	2.4793	0.072935	0.025203	0.295346	0.355742	6.93834e+09	5.23826e+09	22.6603	C1	0.32455	0.102508	0.103838	1.42231e+09	0.106531	3.48137e+08	0.0268061	23028	10.0445	SD
000727	C39	1997-05-20	2015-12-31	1.83528e+08	1.50114e+09	4.87371e+08	4643682080	0	0	8.30547e+06	4.12911e+07	-0.0452545	-0.224985	-0.27024	1.70083e+08	0	1	0	0.163054	3.19646e+10	1.15438e+10	24.1879	1	1993-01-08	22	21	3.09104	3.04452	1	27.643	11.6776	0.000543	0.001289	0.429146	0.963696	1.15633e+09	9.88545e+08	20.8685	C3	0.169732	0.205875	0.000952	-3.00141e+07	-0.000938979	5.25376e+07	0.00455115	8120	9.00209	JS
000727	C39	1997-05-20	2016-12-31	2.73979e+08	1.67266e+09	4.1453e+08	3.41038e+09	4.24321e+08	7.31201e+07	0	0	1.54873	0.266882	1.81562	2.48326e+08	1.54873	0.74632	0.266882	0	3.37921e+10	3.19646e+10	24.2435	1	1993-01-08	23	22	3.13549	3.09104	1	21.4336	27.643	0.00247	0.000543	0.458285	0.429146	1.57659e+09	1.15633e+09	21.1785	C3	0.36344	0.169732	0.00458	8.90553e+08	0.0263539	-3.00141e+07	-0.000938979	7474	8.91919	JS
000727	C39	1997-05-20	2017-12-31	1.11492e+09	1.8675e+09	7.97976e+08	2.42849e+09	1.89408e+08	1.76143e+08	4.24321e+08	7.31201e+07	-0.210698	0.0924035	-0.118295	1.20215e+09	0.169884	0.898577	0.157986	0.266882	3.37765e+10	3.37921e+10	24.243	1	1993-01-08	24	23	3.17805	3.13549	1	5.63412	21.4336	0.001856	0.00247	0.456457	0.458285	5.99499e+09	1.57659e+09	22.5142	C3	2.8025	0.36344	0.003426	7.36084e+08	0.0217928	8.90553e+08	0.0263539	8045	8.99281	JS
000727	C39	1997-05-20	2018-12-31	1.63349e+09	2.23822e+09	8.246e+08	1.76635e+09	2.57722e+08	3.61027e+08	1.89408e+08	1.76143e+08	0.0418209	0.113183	0.155004	2.00176e+09	0.157774	0.884854	0.221015	0.157986	3.21936e+10	3.37765e+10	24.195	1	1993-01-08	25	24	3.21888	3.17805	1	5.64525	5.63412	-0.050626	0.001856	0.480226	0.456457	5.70278e+09	5.99499e+09	22.4642	C3	-0.048742	2.8025	-0.088755	1.37314e+09	0.0426526	7.36084e+08	0.0217928	6394	8.76312	JS
000727	C39	1997-05-20	2019-12-31	1914851600	8.56459e+08	7.20972e+08	1.59192e+09	4.92926e+08	2.79329e+08	2.57722e+08	3.61027e+08	0.122831	-0.0426655	0.0801657	2196767700	0.257422	0.424461	0.145875	0.221015	2.14693e+10	3.21936e+10	23.7899	1	1993-01-08	26	25	3.2581	3.21888	1	4.07654	5.64525	-0.450869	-0.050626	0.671794	0.480226	5.26654e+09	5.70278e+09	22.3846	C3	-0.076496	-0.048742	-0.578723	6.37323e+08	0.0296853	1.37314e+09	0.0426526	4701	8.45553	JS
000727	C39	1997-05-20	2020-12-31	49506404100	5.61748e+09	9914191106	1.22936e+10	3267490140	8732479212	4.92926e+08	2.79329e+08	0.0560446	0.170749	0.226793	42224538400	0.0660014	0.418335	0.176391	0.145875	3.60324e+10	2.14693e+10	24.3077	1	1993-01-08	27	26	3.29584	3.2581	1	0.525594	4.07654	0.02824	-0.450869	0.832814	0.671794	6.85555e+10	5.26654e+09	24.9509	C3	12.0172	-0.076496	0.203244	5.87837e+09	0.163141	6.37323e+08	0.0296853	22689	10.0296	JS
000727	C39	1997-05-20	2021-12-31	4.99267e+10	3.52962e+09	11062980998	1.2551e+10	0	0	3267490140	8732479212	-0.0654457	-0.174906	-0.240352	4.44954e+10	0	1	0	0.176391	4.13937e+10	3.60324e+10	24.4464	1	1993-01-08	28	27	3.3322	3.29584	1	0.586228	0.525594	0.031795	0.02824	0.823536	0.832814	7.06102e+10	6.85555e+10	24.9804	C3	0.029972	12.0172	0.219782	-4.07353e+09	-0.0984094	5.87837e+09	0.163141	22734	10.0316	JS
000727	C39	1997-05-20	2022-12-31	4.69491e+10	4.31989e+09	8.70141e+09	8.61021e+09	0	0	0	0	0	0	0	4.22417e+10	0	1	0	0	3.51951e+10	4.13937e+10	24.2842	1	1993-01-08	29	28	3.3673	3.3322	1	0.568738	0.586228	0.006439	0.031795	0.755727	0.823536	6.18829e+10	7.06102e+10	24.8485	C3	-0.123599	0.029972	0.027072	4.56293e+09	0.129647	-4.07353e+09	-0.0984094	20552	9.93071	JS
000731	C26	1997-06-17	2015-12-31	8.36131e+08	7.87786e+08	2.1867e+08	3.66725e+08	0	0	5.535e+06	2.70418e+07	-0.00661978	-0.0323416	-0.0389614	8.26949e+08	0	1	0	0.0265414	5.08253e+09	4.52513e+09	22.3491	1	1997-06-09	18	17	2.89037	2.83321	1	1.29383	0.948862	0.011202	-0.054226	0.443723	0.389214	3.92827e+09	4.76901e+09	22.0915	C2	-0.176292	-0.173181	0.020551	3.12799e+08	0.061544	-2.88972e+07	-0.00638594	2515	7.83003	SC
000731	C26	1997-06-17	2016-12-31	9.2106e+07	7.31637e+08	5.6547e+07	1.93712e+08	0	0	0	0	0	0	0	8.39884e+07	0	1	0	0	4.74203e+09	5.08253e+09	22.2797	1	1997-06-09	19	18	2.94444	2.89037	1	2.00081	1.29383	-0.055206	0.011202	0.458739	0.443723	2.37006e+09	3.92827e+09	21.5862	C2	-0.396665	-0.176292	-0.092555	3.02452e+08	0.063781	3.12799e+08	0.061544	2482	7.81682	SC
000731	C26	1997-06-17	2017-12-31	7.99172e+07	8.78841e+08	4.28105e+07	1.81255e+08	2.19872e+06	3.1326e+07	0	0	0.0275124	0.391981	0.419493	7.49364e+07	0.0275124	0.997498	0.391981	0	4.37352e+09	4.74203e+09	22.1988	1	1997-06-09	20	19	2.99573	2.94444	1	1.73003	2.00081	0.033786	-0.055206	0.379162	0.458739	2.528e+09	2.37006e+09	21.6507	C2	0.066638	-0.396665	0.038414	5.53603e+08	0.126581	3.02452e+08	0.063781	2433	7.79688	SC
000731	C26	1997-06-17	2018-12-31	7.88238e+07	8.57079e+08	4.74672e+07	1.48676e+08	1.23859e+06	2.53758e+07	2.19872e+06	3.1326e+07	-0.0121806	-0.0754884	-0.087669	6.76402e+07	0.0157135	0.998555	0.32193	0.391981	4.14908e+09	4.37352e+09	22.1462	1	1997-06-09	21	20	3.04452	2.99573	1	1.57167	1.73003	0.053714	0.033786	0.301836	0.379162	2.63992e+09	2.528e+09	21.694	C2	0.044272	0.066638	0.048555	4.44283e+08	0.10708	5.53603e+08	0.126581	2387	7.77779	SC
000731	C26	1997-06-17	2019-12-31	52812500	8.08376e+08	4.92179e+07	1.44484e+08	2.52913e+06	25636876	1.23859e+06	2.53758e+07	0.0244361	0.00494435	0.0293805	44095200	0.0478888	0.996871	0.485432	0.32193	3.82158e+09	4.14908e+09	22.0639	1	1997-06-09	22	21	3.09104	3.04452	1	1.30468	1.57167	0.022652	0.053714	0.241189	0.301836	2.92913e+09	2.63992e+09	21.798	C2	0.109553	0.044272	0.020047	3.73969e+08	0.0978571	4.44283e+08	0.10708	2410	7.78738	SC
000731	C26	1997-06-17	2020-12-31	57191900	5.94017e+08	8.10985e+07	1.62044e+08	3.72767e+06	2.50863e+07	2.52913e+06	25636876	0.0209566	-0.00962726	0.0113293	42415700	0.0651783	0.993725	0.438633	0.485432	4.00416e+09	3.82158e+09	22.1106	1	1997-06-09	23	22	3.13549	3.09104	1	1.37486	1.30468	0.024649	0.022652	0.258321	0.241189	2.91241e+09	2.92913e+09	21.7922	C2	-0.005707	0.109553	0.034377	3.1766e+08	0.0793326	3.73969e+08	0.0978571	2370	7.77065	SC
000731	C26	1997-06-17	2021-12-31	9.78953e+07	6.6233e+08	6.14095e+07	1.51315e+08	4.73976e+06	2.95061e+07	3.72767e+06	2.50863e+07	0.0103385	0.0451482	0.0554867	8.12842e+07	0.0484166	0.992844	0.301404	0.438633	4.41181e+09	4.00416e+09	22.2076	1	1997-06-09	24	23	3.17805	3.13549	1	1.07843	1.37486	0.149329	0.024649	0.18259	0.258321	4.09096e+09	2.91241e+09	22.132	C2	0.404662	-0.005707	0.183537	6.77381e+08	0.153538	3.1766e+08	0.0793326	2391	7.77947	SC
000731	C26	1997-06-17	2022-12-31	1.74766e+08	1.01449e+09	7.79127e+07	1.85406e+08	1.82603e+07	4.10618e+07	4.73976e+06	2.95061e+07	0.077364	0.0661212	0.143485	1.29589e+08	0.104485	0.982001	0.234953	0.301404	5.17394e+09	4.41181e+09	22.3669	1	1997-06-09	25	24	3.21888	3.17805	1	1.05382	1.07843	0.142091	0.149329	0.169799	0.18259	4.9097e+09	4.09096e+09	22.3145	C2	0.200136	0.404662	0.173273	1.00974e+09	0.195159	6.77381e+08	0.153538	2424	7.79317	SC
000733	C39	1997-07-03	2015-12-31	4.28575e+08	1.04474e+09	1.03246e+09	7.43059e+08	9.58765e+06	1.63625e+08	0	0	0.022371	0.381789	0.40416	413522917	0.022371	0.990823	0.381789	0	6.65605e+09	5.27011e+09	22.6188	1	1997-06-26	18	17	2.89037	2.83321	1	1.3145	1.26381	0.02798	0.025349	0.426566	0.322552	5.06357e+09	4.17002e+09	22.3453	C3	0.214281	0.40275	0.047236	3.54223e+08	0.0532182	7.85153e+07	0.0148982	8905	9.09437	GZ
000733	C39	1997-07-03	2016-12-31	1.15346e+09	1.16851e+09	1.32435e+09	1.10605e+09	2.66441e+07	4.06367e+08	9.58765e+06	1.63625e+08	0.0147872	0.210447	0.225234	1.13152e+09	0.0230993	0.977198	0.352304	0.381789	8.1824e+09	6.65605e+09	22.8253	1	1997-06-26	19	18	2.94444	2.89037	1	1.24182	1.3145	0.02297	0.02798	0.505207	0.426566	6.58905e+09	5.06357e+09	22.6087	C3	0.301265	0.214281	0.043609	1.67419e+08	0.0204609	3.54223e+08	0.0532182	8805	9.08308	GZ
000733	C39	1997-07-03	2017-12-31	1.15804e+09	8.37688e+08	1.3583e+09	1.26677e+09	2.54019e+07	9.44355e+07	2.66441e+07	4.06367e+08	-0.00107265	-0.269362	-0.270435	1.13172e+09	0.0219352	0.969676	0.0815477	0.352304	8.99671e+09	8.1824e+09	22.9201	1	1997-06-26	20	19	2.99573	2.94444	1	1.12209	1.24182	0.023083	0.02297	0.522398	0.505207	8.01783e+09	6.58905e+09	22.8049	C3	0.216842	0.301265	0.04479	-5.46116e+08	-0.0607018	1.67419e+08	0.0204609	7977	8.98432	GZ
000733	C39	1997-07-03	2018-12-31	6.72902e+08	1.31917e+09	1.52458e+09	1.06981e+09	1.62184e+07	2.06624e+08	2.54019e+07	9.44355e+07	-0.0136476	0.166723	0.153075	6.23824e+08	0.0241021	0.987706	0.307063	0.0815477	1.01371e+10	8.99671e+09	23.0395	1	1997-06-26	21	20	3.04452	2.99573	1	1.8992	1.12209	0.025363	0.023083	0.509791	0.522398	5.33757e+09	8.01783e+09	22.398	C3	-0.334287	0.216842	0.048834	3.18131e+08	0.0313829	-5.46116e+08	-0.0607018	7909	8.97576	GZ
000733	C39	1997-07-03	2019-12-31	11460000	1.34111e+09	1.36134e+09	5.20691e+08	74666.5	373265	1.62184e+07	2.06624e+08	-1.4087	-17.9974	-19.4061	11361006	0.0065154	0.999944	0.0325711	0.307063	8.7666e+09	1.01371e+10	22.8942	1	1997-06-26	22	21	3.09104	3.04452	1	2.38984	1.8992	0.033686	0.025363	0.386039	0.509791	3.66828e+09	5.33757e+09	22.023	C3	-0.312743	-0.334287	0.052725	2.59506e+08	0.0296017	3.18131e+08	0.0313829	6665	8.80463	GZ
000733	C39	1997-07-03	2020-12-31	14152700	9.17693e+08	1.3123e+09	7.62878e+08	40000	140682	74666.5	373265	-0.00244946	-0.0164338	-0.0188833	8756600	0.00282632	0.999956	0.00994028	0.0325711	8.95803e+09	8.7666e+09	22.9158	1	1997-06-26	23	22	3.13549	3.09104	1	2.26801	2.38984	0.067258	0.033686	0.3333	0.386039	3.94973e+09	3.66828e+09	22.0969	C3	0.076725	-0.312743	0.096433	-6.92391e+07	-0.00772928	2.59506e+08	0.0296017	6937	8.84462	GZ
000733	C39	1997-07-03	2021-12-31	4.46781e+07	1.64789e+09	1.48049e+09	1.0689e+09	0	227827	40000	140682	-0.000895292	0.0019505	0.00105521	1.51645e+07	0	1	0.00509928	0.00994028	1.11228e+10	8.95803e+09	23.1323	1	1997-06-26	24	23	3.17805	3.13549	1	1.96655	2.26801	0.134586	0.067258	0.331351	0.3333	5.65597e+09	3.94973e+09	22.456	C3	0.431989	0.076725	0.220077	1.33536e+09	0.120056	-6.92391e+07	-0.00772928	7035	8.85865	GZ
000733	C39	1997-07-03	2022-12-31	1.14369e+08	1.81106e+09	2.32341e+09	1.23352e+09	0	377282	0	227827	0	0.00130678	0.00130678	8.39743e+07	0	1	0.00329881	0.00509928	1.35602e+10	1.11228e+10	23.3304	1	1997-06-26	25	24	3.21888	3.17805	1	1.86603	1.96655	0.175738	0.134586	0.28078	0.331351	7.26687e+09	5.65597e+09	22.7066	C3	0.284813	0.431989	0.224362	8.21287e+08	0.0605661	1.33536e+09	0.120056	7275	8.8922	GZ
000737	C26	1997-04-28	2015-12-31	1.65901e+08	4.55368e+08	3.56179e+08	6.02869e+08	0	0	8.00304e+06	1.87577e+07	-0.04824	-0.113066	-0.161306	1.3406e+08	0	1	0	0.092385	3.01313e+09	3.05541e+09	21.8262	0	1996-04-02	19	18	2.94444	2.89037	1	1.40028	1.21298	-0.073864	0.016316	0.959733	0.887481	2.1518e+09	2518914771	21.4896	C2	-0.145745	-0.082711	-0.647188	2.8888e+08	0.0958738	1.17979e+08	0.0386132	5565	8.62425	SX
000737	C26	1997-04-28	2016-12-31	1.9435e+08	2.85184e+08	4.05423e+08	6.45791e+08	1.09349e+07	2.69854e+07	0	0	0.0562641	0.138849	0.195114	1.55275e+08	0.0562641	0.961657	0.138849	0	2.79649e+09	3.01313e+09	21.7516	0	1996-04-02	20	19	2.99573	2.94444	1	1.30971	1.40028	0.006446	-0.073864	0.949834	0.959733	2.1352e+09	2.1518e+09	21.4818	C2	-0.007714	-0.145745	0.147437	4.65723e+07	0.0166539	2.8888e+08	0.0958738	5093	8.53562	SX
000737	C26	1997-04-28	2017-12-31	2.10021e+08	3.3877e+08	3.42216e+08	6.54542e+08	3.85814e+07	1.68299e+07	1.09349e+07	2.69854e+07	0.131637	-0.0483546	0.0832825	1.75473e+08	0.183703	0.886113	0.0801344	0.138849	2.61645e+09	2.79649e+09	21.6851	0	1996-04-02	21	20	3.04452	2.99573	1	1.39718	1.30971	-0.164653	0.006446	1.11103	0.949834	1.87266e+09	2.1352e+09	21.3506	C2	-0.122957	-0.007714	-3.07084	-1.46948e+08	-0.0561629	4.65723e+07	0.0166539	4755	8.46695	SX
000737	C26	1997-04-28	2018-12-31	2.66918e+08	4.08532e+08	7.15008e+07	1.56597e+08	3.81659e+07	8.45285e+06	3.85814e+07	1.68299e+07	-0.00155658	-0.0313843	-0.0329409	2.35123e+08	0.142987	0.906578	0.0316683	0.0801344	1.57231e+09	2.61645e+09	21.1758	0	1996-04-02	22	21	3.09104	3.04452	1	0.860471	1.39718	0.165722	-0.164653	0.74911	1.11103	1.82727e+09	1.87266e+09	21.3261	C2	-0.024238	-0.122957	1.94583	-2.10897e+08	-0.134132	-1.46948e+08	-0.0561629	1761	7.47364	SX
000737	C26	1997-04-28	2019-12-31	263326900	3.25306e+08	1.1458e+08	1.67185e+08	2.56431e+07	3.63166e+07	3.81659e+07	8.45285e+06	-0.0475562	0.105814	0.0582583	217682400	0.0973813	0.921172	0.137915	0.0316683	1.57505e+09	1.57231e+09	21.1776	0	1996-04-02	23	22	3.13549	3.09104	1	1.29671	0.860471	-0.029747	0.165722	0.747243	0.74911	1.21465e+09	1.82727e+09	20.9177	C2	-0.335263	-0.024238	-0.105299	9.18034e+06	0.00582859	-2.10897e+08	-0.134132	1859	7.52779	SX
000737	C26	1997-04-28	2020-12-31	246820900	2.8669e+08	9.57486e+07	1.00751e+08	5.6309e+06	2.7831e+07	2.56431e+07	3.63166e+07	-0.0810799	-0.0343796	-0.11546	0	0.0228137	0.980359	0.112758	0.137915	1.25592e+09	1.57505e+09	20.9511	0	1996-04-02	24	23	3.17805	3.13549	1	1.11592	1.29671	0.073124	-0.029747	0.591924	0.747243	1.12546e+09	1.21465e+09	20.8415	C2	-0.073436	-0.335263	0.21831	-990307	-0.000788509	9.18034e+06	0.00582859	1138	7.03703	SX
000737	C26	1997-04-28	2021-12-31	1.84318e+08	1.11352e+09	146637	2.18115e+08	5.16371e+06	0	5.6309e+06	2.7831e+07	-0.0025347	-0.150994	-0.153529	0	0.0280152	0.995363	0	0.112758	8.29983e+09	1.25592e+09	22.8395	1	1996-04-02	25	24	3.21888	3.17805	1	0.832933	1.11592	0.100932	0.073124	0.54271	0.591924	9.96458e+09	1.12546e+09	23.0223	C2	7.85382	-0.073436	0.283233	6.94697e+08	0.0837002	-990307	-0.000788509	5796	8.66492	SX
000738	C37	1997-06-26	2015-12-31	2.16506e+08	1.39356e+09	8.31936e+08	6.53295e+08	0	0	0	0	0	0	0	1.73617e+08	0	1	0	0	6.94847e+09	6.51408e+09	22.6618	1	1997-06-20	18	17	2.89037	2.83321	1	2.6741	2.52888	0.028693	0.029041	0.277251	0.281929	2.59843e+09	2.57588e+09	21.6782	C3	0.008755	-0.013875	0.036417	6.34597e+08	0.0913289	1.38144e+08	0.021207	8351	9.03014	JS
000738	C37	1997-06-26	2016-12-31	2.18922e+08	1.31888e+09	1.29292e+09	5.19256e+08	1.16691e+07	6.9416e+07	0	0	0.0533028	0.317081	0.370384	1.72278e+08	0.0533028	0.991152	0.317081	0	6.84711e+09	6.94847e+09	22.6471	1	1997-06-20	19	18	2.94444	2.89037	1	2.73457	2.6741	0.030772	0.028693	0.23758	0.277251	2.50391e+09	2.59843e+09	21.6411	C3	-0.036376	0.008755	0.037314	1.86784e+08	0.0272793	6.34597e+08	0.0913289	8216	9.01384	JS
000738	C37	1997-06-26	2017-12-31	2.52379e+08	1.89613e+09	8.65156e+08	4.67904e+08	0	0	1.16691e+07	6.9416e+07	-0.0462366	-0.275047	-0.321283	1.96821e+08	0	1	0	0.317081	7.17618e+09	6.84711e+09	22.694	1	1997-06-20	20	19	2.99573	2.94444	1	2.81037	2.73457	0.030249	0.030772	0.24138	0.23758	2.55346e+09	2.50391e+09	21.6607	C3	0.019789	-0.036376	0.0336	9.97438e+08	0.138993	1.86784e+08	0.0272793	8005	8.98782	JS
000738	C37	1997-06-26	2018-12-31	3.14849e+08	1.13794e+09	1.04018e+09	5.34345e+08	6.61292e+07	6.87642e+07	0	0	0.210035	0.218403	0.428438	2.49199e+08	0.210035	0.941887	0.218403	0	7.25798e+09	7.17618e+09	22.7054	1	1997-06-20	21	20	3.04452	2.99573	1	2.64272	2.81037	0.035461	0.030249	0.219198	0.24138	2.74641e+09	2.55346e+09	21.7336	C3	0.075562	0.019789	0.038777	-3.46009e+08	-0.0476729	9.97438e+08	0.138993	7745	8.9548	JS
000738	C37	1997-06-26	2019-12-31	375600700	1.89076e+09	7.62452e+08	5.12225e+08	8.50068e+07	9.82309e+07	6.61292e+07	6.87642e+07	0.0502596	0.0784522	0.128712	273814600	0.226322	0.955041	0.26153	0.218403	7.89539e+09	7.25798e+09	22.7895	1	1997-06-20	22	21	3.09104	3.04452	1	2.55308	2.64272	0.033261	0.035461	0.24671	0.219198	3.09249e+09	2.74641e+09	21.8522	C3	0.126013	0.075562	0.037828	1.1644e+09	0.147478	-3.46009e+08	-0.0476729	7556	8.9301	JS
000738	C37	1997-06-26	2020-12-31	215587300	1.81148e+09	1.024e+09	5.23111e+08	1.23535e+08	5.57818e+07	8.50068e+07	9.82309e+07	0.178715	-0.1969	-0.0181848	172728700	0.573018	0.931804	0.258743	0.26153	8.82761e+09	7.89539e+09	22.9011	1	1997-06-20	23	22	3.13549	3.09104	1	2.5231	2.55308	0.042088	0.033261	0.273949	0.24671	3.49872e+09	3.09249e+09	21.9757	C3	0.131359	0.126013	0.052548	4.05311e+08	0.045914	1.1644e+09	0.147478	7369	8.90504	JS
000738	C37	1997-06-26	2021-12-31	2.38379e+08	2.84907e+09	8.36507e+08	6.18794e+08	8.39197e+07	5.59554e+07	1.23535e+08	5.57818e+07	-0.166188	0.000728506	-0.16546	2.04466e+08	0.352043	0.970545	0.234733	0.258743	1.41756e+10	8.82761e+09	23.3748	1	1997-06-20	24	23	3.17805	3.13549	1	3.41023	2.5231	0.03633	0.042088	0.246407	0.273949	4.15678e+09	3.49872e+09	22.148	C3	0.188086	0.131359	0.04457	8.94149e+08	0.0630768	4.05311e+08	0.045914	7294	8.89481	JS
000738	C37	1997-06-26	2022-12-31	2.37517e+08	3.50271e+09	1.0884e+09	8.49472e+08	6.14771e+07	5.35378e+07	8.39197e+07	5.59554e+07	-0.0944885	-0.0101788	-0.104667	1.95303e+08	0.258833	0.982449	0.225407	0.234733	1.50317e+10	1.41756e+10	23.4334	1	1997-06-20	25	24	3.21888	3.17805	1	3.04185	3.41023	0.046053	0.03633	0.235813	0.246407	4.94164e+09	4.15678e+09	22.321	C3	0.188815	0.188086	0.057301	7.8924e+08	0.0525049	8.94149e+08	0.0630768	7404	8.90978	JS
000739	C27	1997-05-09	2015-12-31	1.82368e+09	7.95056e+08	6.88076e+08	7.06338e+08	0	0	8.07721e+08	3.11216e+08	-0.442908	-0.170653	-0.613561	0	0	1	0	0.174625	5.39494e+09	5.06181e+09	22.4087	1	1997-05-06	18	17	2.89037	2.83321	0	1.24366	1.19587	0.038597	0.064545	0.552026	0.544443	4.33794e+09	4.23276e+09	22.1907	C2	0.024849	0.09791	0.063898	4.41162e+08	0.0817733	7.86638e+08	0.155406	6497	8.7791	ZJ
000739	C27	1997-05-09	2016-12-31	2.19502e+09	5.53006e+08	9.2365e+08	8.11701e+08	8.90848e+07	4.23703e+08	0	0	0.0405849	0.193029	0.233614	1.90176e+09	0.0405849	0.838908	0.193029	0	5.61896e+09	5.39494e+09	22.4494	1	1997-05-06	19	18	2.94444	2.89037	0	1.17744	1.24366	0.046788	0.038597	0.534345	0.552026	4.77219e+09	4.33794e+09	22.2861	C2	0.100105	0.024849	0.075538	1.8042e+08	0.0321091	4.41162e+08	0.0817733	6855	8.83273	ZJ
000739	C27	1997-05-09	2017-12-31	2.41574e+09	5.46983e+08	1.09373e+09	6.62531e+08	0	0	8.90848e+07	4.23703e+08	-0.0368768	-0.175393	-0.212269	2.04696e+09	0	1	0	0.193029	5.69112e+09	5.61896e+09	22.4622	1	1997-05-06	20	19	2.99573	2.94444	0	1.0251	1.17744	0.045086	0.046788	0.464079	0.534345	5.55176e+09	4.77219e+09	22.4374	C2	0.163358	0.100105	0.062713	2.09799e+08	0.0368643	1.8042e+08	0.0321091	6176	8.72843	ZJ
000739	C27	1997-05-09	2018-12-31	2.57172e+09	6.44023e+08	1.02442e+09	7.91292e+08	2.69248e+08	5.30753e+08	0	0	0.104695	0.20638	0.311076	2.2781e+09	0.104695	0.581928	0.20638	0	5.75077e+09	5.69112e+09	22.4726	1	1997-05-06	21	20	3.04452	2.99573	0	0.901883	1.0251	0.064438	0.045086	0.418463	0.464079	6.3764e+09	5.55176e+09	22.5759	C2	0.148536	0.163358	0.077635	8.32692e+08	0.144797	2.09799e+08	0.0368643	5761	8.65887	ZJ
000739	C27	1997-05-09	2019-12-31	3029329200	1.03581e+09	1.02514e+09	1.08629e+09	3.11563e+08	5.51827e+08	2.69248e+08	5.30753e+08	0.0139684	0.0069566	0.020925	2386868600	0.102849	0.699208	0.182162	0.20638	6.52259e+09	5.75077e+09	22.5985	1	1997-05-06	22	21	3.09104	3.04452	0	0.904569	0.901883	0.084844	0.064438	0.422317	0.418463	7.21071e+09	6.3764e+09	22.6988	C2	0.130844	0.148536	0.105292	1.36007e+09	0.208516	8.32692e+08	0.144797	5719	8.65155	ZJ
000739	C27	1997-05-09	2020-12-31	3553687600	2.19423e+09	1.08403e+09	1.2462e+09	6.46713e+08	5.28736e+08	3.11563e+08	5.51827e+08	0.0943107	-0.00649782	0.0878129	2894951900	0.181984	0.705267	0.148785	0.182162	7.49479e+09	6.52259e+09	22.7375	1	1997-05-06	23	22	3.13549	3.09104	0	0.951155	0.904569	0.108973	0.084844	0.41417	0.422317	7.87967e+09	7.21071e+09	22.7876	C2	0.092773	0.130844	0.137384	1.05953e+09	0.141368	1.36007e+09	0.208516	5868	8.67727	ZJ
000739	C27	1997-05-09	2021-12-31	3.51812e+09	2.61001e+09	1.44652e+09	1.30067e+09	6.04114e+08	1.80161e+08	6.46713e+08	5.28736e+08	-0.0121085	-0.0990799	-0.111188	2.58144e+09	0.171715	0.768539	0.0512096	0.148785	9.16333e+09	7.49479e+09	22.9385	1	1997-05-06	24	23	3.17805	3.13549	0	1.02468	0.951155	0.10428	0.108973	0.447798	0.41417	8.94262e+09	7.87967e+09	22.9141	C2	0.134897	0.092773	0.139555	6.11749e+08	0.0667605	1.05953e+09	0.141368	6133	8.72144	ZJ
000739	C27	1997-05-09	2022-12-31	4.54783e+09	3.55286e+09	1.66889e+09	1.67073e+09	7.72928e+08	8.70204e+08	6.04114e+08	1.80161e+08	0.0371196	0.15173	0.18885	3.58629e+09	0.169955	0.782449	0.191345	0.0512096	1.20166e+10	9.16333e+09	23.2096	1	1997-05-06	25	24	3.21888	3.17805	0	1.13956	1.02468	0.082317	0.10428	0.5407	0.447798	1.05449e+10	8.94262e+09	23.0789	C2	0.179174	0.134897	0.130971	1.32611e+09	0.110356	6.11749e+08	0.0667605	6791	8.82335	ZJ
000755	G54	1997-06-27	2015-12-31	2.59334e+08	8.66012e+08	1.18264e+08	4.33741e+08	1.96805e+06	1.18669e+07	0	0	0.00758885	0.045759	0.0533478	2.45933e+08	0.00758885	0.997727	0.045759	0	5.77652e+09	5904734903	22.4771	1	1996-02-06	19	18	2.94444	2.89037	1	0.777998	1.02514	-0.090932	0.008075	0.787332	0.702814	7.42485e+09	5.75992e+09	22.7281	G	0.289054	0.027262	-0.299514	1.40017e+07	0.0024239	3.56644e+08	0.0603997	2761	7.92335	SX
000755	G54	1997-06-27	2016-12-31	1.14632e+08	7.01261e+08	8.78078e+07	4.12409e+08	206415	3.54607e+07	1.96805e+06	1.18669e+07	-0.0153677	0.205822	0.190454	1.05045e+08	0.00180067	0.999706	0.309343	0.045759	5.15165e+09	5.77652e+09	22.3626	1	1996-02-06	20	19	2.99573	2.94444	1	1.33723	0.777998	-0.136147	-0.090932	0.897709	0.787332	3.85248e+09	7.42485e+09	22.072	G	-0.481136	0.289054	-0.570996	5.55419e+07	0.0107814	1.40017e+07	0.0024239	2479	7.81561	SX
000755	G54	1997-06-27	2017-12-31	1.05869e+08	1.69704e+08	5.27115e+07	2.59267e+08	1.53237e+06	1.14279e+07	206415	3.54607e+07	0.0125244	-0.227004	-0.21448	1.00704e+08	0.0144741	0.99097	0.107944	0.309343	2.00421e+09	5.15165e+09	21.4185	0	1996-02-06	21	20	3.04452	2.99573	1	0.875082	1.33723	0.045857	-0.136147	0.651815	0.897709	2.29031e+09	3.85248e+09	21.552	G	-0.405498	-0.481136	0.151678	-8.0584e+07	-0.0402075	5.55419e+07	0.0107814	1194	7.08506	SX
000756	C27	1997-08-06	2015-12-31	720994000	4.76289e+08	3.14348e+08	3.80788e+08	5.04605e+07	1.74505e+08	49663	161112	0.0699185	0.241811	0.311729	614556000	0.0699874	0.894055	0.242034	0.000168281	4.49212e+09	4.24515e+09	22.2256	1	1998-11-20	17	16	2.83321	2.77259	1	1.24884	1.18257	0.020927	0.016097	0.55832	0.549634	3.59703e+09	3.58975e+09	22.0034	C2	0.002029	0.132537	0.044683	3.48636e+08	0.0776106	346342064	0.0815854	6348	8.7559	SD
000756	C27	1997-08-06	2016-12-31	9.96371e+08	5.61332e+08	3.43392e+08	4.33116e+08	7.06638e+07	1.67215e+08	5.04605e+07	1.74505e+08	0.0202769	-0.00731664	0.0129603	8.14967e+08	0.0709212	0.874114	0.167824	0.242034	4.72279e+09	4.49212e+09	22.2757	1	1998-11-20	18	17	2.89037	2.83321	1	1.1763	1.24884	0.028171	0.020927	0.559729	0.55832	4.01496e+09	3.59703e+09	22.1133	C2	0.116187	0.002029	0.06836	4.39348e+08	0.0930274	3.48636e+08	0.0776106	6346	8.75558	SD
000756	C27	1997-08-06	2017-12-31	1.00637e+09	7.31126e+08	3.12617e+08	5.30065e+08	3.36011e+07	1.43343e+08	7.06638e+07	1.67215e+08	-0.0368283	-0.023721	-0.0605493	8.19643e+08	0.0333886	0.954042	0.142437	0.167824	5.27365e+09	4.72279e+09	22.386	1	1998-11-20	19	18	2.94444	2.89037	1	1.16784	1.1763	0.041954	0.028171	0.510879	0.559729	4.51572e+09	4.01496e+09	22.2308	C2	0.124722	0.116187	0.082838	3.89972e+08	0.0739473	4.39348e+08	0.0930274	6384	8.76155	SD
000756	C27	1997-08-06	2018-12-31	1.19475e+09	7.78423e+08	3.42234e+08	4.6273e+08	0	0	3.36011e+07	1.43343e+08	-0.0281241	-0.119978	-0.148102	8.57137e+08	0	1	0	0.142437	5.91616e+09	5.27365e+09	22.501	1	1998-11-20	20	19	2.99573	2.94444	1	1.136	1.16784	0.046362	0.041954	0.527302	0.510879	5.20787e+09	4.51572e+09	22.3734	C2	0.153276	0.124722	0.082067	3.44609e+08	0.0582488	3.89972e+08	0.0739473	6357	8.75731	SD
000756	C27	1997-08-06	2019-12-31	1378197300	6.9047e+08	3.09307e+08	4.34389e+08	9.06011e+07	1.12478e+08	0	0	0.0657389	0.0816127	0.147352	928455400	0.0657389	0.868783	0.0816127	0	6.43602e+09	5.91616e+09	22.5852	1	1998-11-20	21	20	3.04452	2.99573	1	1.14806	1.136	0.050204	0.046362	0.5167	0.527302	5.60602e+09	5.20787e+09	22.4471	C2	0.076452	0.153276	0.086824	3.48271e+08	0.0541128	3.44609e+08	0.0582488	6399	8.7639	SD
000756	C27	1997-08-06	2020-12-31	1714117800	8.55771e+08	3.79909e+08	4.5293e+08	4.22346e+07	1.18335e+08	9.06011e+07	1.12478e+08	-0.0282166	0.00341676	-0.0247998	1295379900	0.0246393	0.950647	0.0690356	0.0816127	7.09295e+09	6.43602e+09	22.6824	1	1998-11-20	22	21	3.09104	3.04452	1	1.18106	1.14806	0.048938	0.050204	0.521879	0.5167	6.00559e+09	5.60602e+09	22.516	C2	0.071274	0.076452	0.080905	4.20187e+08	0.05924	3.48271e+08	0.0541128	6497	8.7791	SD
000756	C27	1997-08-06	2021-12-31	1.80613e+09	7.44662e+08	6.58568e+08	6.6132e+08	7.5466e+07	2.21684e+08	4.22346e+07	1.18335e+08	0.0183993	0.057221	0.0756203	1.48684e+09	0.0417833	0.898657	0.12274	0.0690356	7.33203e+09	7.09295e+09	22.7155	1	1998-11-20	23	22	3.13549	3.09104	1	1.11767	1.18106	0.049383	0.048938	0.502028	0.521879	6.56008e+09	6.00559e+09	22.6043	C2	0.092329	0.071274	0.079206	2.59117e+08	0.0353404	4.20187e+08	0.05924	6533	8.78462	SD
000756	C27	1997-08-06	2022-12-31	2.08225e+09	1.15874e+09	7.61259e+08	5.99056e+08	4.66252e+07	3.40044e+08	7.5466e+07	2.21684e+08	-0.0138508	0.0568427	0.042992	1.65088e+09	0.0223917	0.959762	0.163306	0.12274	8.26513e+09	7.33203e+09	22.8353	1	1998-11-20	24	23	3.17805	3.13549	1	1.10158	1.11767	0.05158	0.049383	0.473704	0.502028	7.50299e+09	6.56008e+09	22.7386	C2	0.143735	0.092329	0.072061	7.58241e+08	0.0917397	2.59117e+08	0.0353404	6781	8.82188	SD
000758	B09	1997-04-16	2015-12-31	5.17079e+09	3.69099e+09	2.553e+09	1.46307e+09	1.89321e+09	7.30098e+08	6.7787e+08	5.86475e+08	0.235039	0.0277759	0.262815	4.35107e+09	0.366135	0.487073	0.141197	0.288618	2.26748e+10	1.91653e+10	23.8445	1	1983-09-16	32	31	3.46574	3.43399	1	1.15647	1.05166	0.012893	0.016697	0.722136	0.667121	1.96069e+10	1.82238e+10	23.6991	B	0.075894	0.020035	0.040136	1.42965e+09	0.0630499	5.65721e+08	0.029518	8822	9.085	BJ
000758	B09	1997-04-16	2016-12-31	7.4107e+09	2.27024e+09	5.62384e+09	1.76467e+09	6.47893e+08	3.25145e+09	1.89321e+09	7.30098e+08	-0.168043	0.340231	0.172189	6.14414e+09	0.0874267	0.714615	0.438751	0.141197	2.37346e+10	2.26748e+10	23.8902	1	1983-09-16	33	32	3.49651	3.46574	1	1.24172	1.15647	0.014435	0.012893	0.720032	0.722136	1.91144e+10	1.96069e+10	23.6737	B	-0.02512	0.075894	0.047816	-2.28633e+09	-0.0963288	1.42965e+09	0.0630499	8071	8.99603	BJ
000758	B09	1997-04-16	2017-12-31	8.97879e+09	2.61868e+09	4.9823e+09	2.59694e+09	1.13613e+09	2.87167e+09	6.47893e+08	3.25145e+09	0.0543767	-0.0422976	0.0120791	7.66784e+09	0.126535	0.566144	0.319828	0.438751	2.23636e+10	2.37346e+10	23.8307	1	1983-09-16	34	33	3.52636	3.49651	1	1.44961	1.24172	0.016497	0.014435	0.699863	0.720032	1.54274e+10	1.91144e+10	23.4594	B	-0.192891	-0.02512	0.053258	1.61242e+09	0.0721	-2.28633e+09	-0.0963288	7673	8.94546	BJ
000758	B09	1997-04-16	2018-12-31	9.76023e+09	4.08185e+09	3.77115e+09	2.49247e+09	2.47006e+09	1.97792e+09	1.13613e+09	2.87167e+09	0.13667	-0.0915701	0.0451	8.15761e+09	0.253074	0.394866	0.202651	0.319828	2.50984e+10	2.23636e+10	23.9461	1	1983-09-16	35	34	3.55535	3.52636	1	1.6956	1.44961	0.00987	0.016497	0.631172	0.699863	1.48021e+10	1.54274e+10	23.418	B	-0.040532	-0.192891	0.024137	2.74284e+09	0.109284	1.61242e+09	0.0721	6855	8.83273	BJ
000758	B09	1997-04-16	2019-12-31	6074765755	4.19395e+09	2.0838e+09	2.26661e+09	2.61524e+09	6.25491e+08	2.47006e+09	1.97792e+09	0.0238977	-0.222631	-0.198734	4995828600	0.430508	0.376427	0.102965	0.202651	2.5298e+10	2.50984e+10	23.954	1	1983-09-16	36	35	3.58352	3.55535	1	2.28363	1.6956	-0.045982	0.00987	0.663049	0.631172	1.1078e+10	1.48021e+10	23.1282	B	-0.251592	-0.040532	-0.120079	7.63712e+08	0.0301886	2.74284e+09	0.109284	6340	8.75463	BJ
000758	B09	1997-04-16	2020-12-31	2013826600	3.36058e+09	1.11088e+09	1.80487e+09	1.9001e+09	3.19591e+08	2.61524e+09	6.25491e+08	-0.355111	-0.1519	-0.507011	1292528400	0.943529	0.43459	0.158698	0.102965	2.20962e+10	2.5298e+10	23.8187	1	1983-09-16	37	36	3.61092	3.58352	1	3.25625	2.28363	0.006339	-0.045982	0.592976	0.663049	6.78579e+09	1.1078e+10	22.6381	B	-0.387453	-0.251592	0.01582	-3.20759e+08	-0.0145165	7.63712e+08	0.0301886	5064	8.52991	BJ
000758	B09	1997-04-16	2021-12-31	1.42831e+09	3.39933e+09	8.64146e+08	1.50194e+09	1.38446e+09	4.27345e+08	1.9001e+09	3.19591e+08	-0.361018	0.0754417	-0.285577	1.16342e+09	0.969301	0.592726	0.299197	0.158698	1.89932e+10	2.20962e+10	23.6673	1	1983-09-16	38	37	3.63759	3.61092	1	2.90747	3.25625	0.011633	0.006339	0.554778	0.592976	6.53256e+09	6.78579e+09	22.6001	B	-0.037319	-0.387453	0.02683	2.57113e+09	0.135371	-3.20759e+08	-0.0145165	4797	8.47575	BJ
000758	B09	1997-04-16	2022-12-31	1.75696e+09	2.98482e+09	1.70685e+09	1.30019e+09	1.46946e+09	6.05837e+08	1.38446e+09	4.27345e+08	0.0483809	0.101591	0.149972	1.2486e+09	0.836365	0.507689	0.344821	0.299197	2.00504e+10	1.89932e+10	23.7215	1	1983-09-16	39	38	3.66356	3.63759	1	2.71965	2.90747	0.019007	0.011633	0.595757	0.554778	7.37241e+09	6.53256e+09	22.721	B	0.128564	-0.037319	0.049338	2.24736e+08	0.0112085	2.57113e+09	0.135371	4844	8.4855	BJ
000760	C36	1997-06-27	2015-12-31	1.91375e+08	3.1647e+08	5.97611e+07	4.07799e+07	1.00329e+07	5.97611e+07	5.14996e+07	8.3693e+07	-0.216678	-0.125053	-0.341731	1.99624e+08	0.0524256	0.968297	0.312273	0.47666	1.94877e+09	2.42953e+09	21.3905	0	1994-06-14	21	20	3.04452	2.99573	0	5.62295	3.2799	-0.100031	0.004053	0.178559	0.343427	3.46575e+08	7.40732e+08	19.6636	C3	-0.532118	0.171962	-0.108556	-1.57616e+08	-0.0808794	-7.71491e+07	-0.0317548	362	5.89164	HBS
000760	C36	1997-06-27	2016-12-31	1.50081e+08	4.95125e+08	9.67913e+07	1.58464e+08	1.26978e+07	4.3389e+07	1.00329e+07	5.97611e+07	0.0177565	-0.109088	-0.091332	1.19323e+08	0.0846064	0.974354	0.289103	0.312273	2.99303e+09	1.94877e+09	21.8196	0	1994-06-14	22	21	3.09104	3.04452	0	8.39779	5.62295	0.014617	-0.100031	0.301028	0.178559	3.56407e+08	3.46575e+08	19.6916	C3	0.028368	-0.532118	0.021358	4.61288e+07	0.0154121	-1.57616e+08	-0.0808794	556	6.32077	HBS
000760	C36	1997-06-27	2017-12-31	1.42591e+08	3.20298e+08	3.63511e+07	8.23953e+07	5.48567e+06	4.13164e+07	1.26978e+07	4.3389e+07	-0.0505794	-0.0145348	-0.0651142	137593698	0.0384714	0.982873	0.289755	0.289103	2.4062e+09	2.99303e+09	21.6013	0	1994-06-14	23	22	3.13549	3.09104	0	15.8971	8.39779	-0.070598	0.014617	0.24581	0.301028	1.51361e+08	3.56407e+08	18.8352	C3	-0.575314	0.028368	-0.085596	-3.49491e+08	-0.145246	4.61288e+07	0.0154121	482	6.17794	HBS
000760	C36	1997-06-27	2018-12-31	2.04174e+08	1.82478e+08	2.60498e+06	2.38791e+07	631777	0	5.48567e+06	4.13164e+07	-0.0237733	-0.202359	-0.226132	2.00218e+08	0.00309431	0.996538	0	0.289755	7.98208e+08	2.4062e+09	20.4979	0	1994-06-14	24	23	3.17805	3.13549	0	3.66936	15.8971	-1.63917	-0.070598	0.327738	0.24581	2.17533e+08	1.51361e+08	19.1979	C3	0.437181	-0.575314	-0.709158	-3.02651e+08	-0.379164	-3.49491e+08	-0.145246	101	4.61512	HBS
000760	C36	1997-06-27	2019-12-31	708500	1.2729e+08	866530	2.85743e+07	53247.2	0	631777	0	-0.816556	0	-0.816556	600900	0.0751548	0.999582	0	0	6.52687e+08	7.98208e+08	20.2966	0	1994-06-14	25	24	3.21888	3.17805	0	67.0875	3.66936	-0.423549	-1.63917	0.930269	0.327738	9.72889e+06	2.17533e+08	16.0906	C3	-0.955276	0.437181	-0.858638	6.48679e+06	0.00993859	-3.02651e+08	-0.379164	76	4.33073	HBS
000760	C36	1997-06-27	2020-12-31	512000	1.26635e+08	925244	3.15535e+07	0	0	53247.2	0	-0.103998	0	-0.103998	652700	0	1	0	0	5.25436e+08	6.52687e+08	20.0797	0	1994-06-14	26	25	3.2581	3.21888	0	62.4417	67.0875	-0.122361	-0.423549	1.03574	0.930269	8.41483e+06	9.72889e+06	15.9455	C3	-0.135068	-0.955276	-1.41264	-58212.6	-0.000110789	6.48679e+06	0.00993859	30	3.4012	HBS
000761	C31	1998-01-15	2015-12-31	8.38222e+09	5.14048e+09	4.88585e+08	5.0159e+09	9.3912e+08	0	0	0	0.112037	0	0.112037	8.27703e+09	0.112037	0.817309	0	0	4.44616e+10	4.91706e+10	24.5179	1	1997-06-27	18	17	2.89037	2.83321	1	1.51987	1.18706	-0.072893	0.006404	0.720229	0.67792	2.92536e+10	4.14221e+10	24.0993	C3	-0.293767	0.027095	-0.206692	-2.30501e+09	-0.0518426	2.86814e+09	0.0583304	21514	9.97646	LN
000761	C31	1998-01-15	2016-12-31	8.72108e+09	1.29319e+10	6.23865e+08	5.68024e+09	0	0	9.3912e+08	0	-0.107684	0	-0.107684	7.69025e+09	0	1	0	0	5.41557e+10	4.44616e+10	24.7151	1	1997-06-27	19	18	2.94444	2.89037	1	1.83417	1.51987	0.015243	-0.072893	0.755066	0.720229	2.9526e+10	2.92536e+10	24.1085	C3	0.009311	-0.293767	0.066362	9.55735e+09	0.176479	-2.30501e+09	-0.0518426	20731	9.93939	LN
000761	C31	1998-01-15	2017-12-31	1.13077e+10	1.70377e+10	7.28598e+08	3.89767e+09	2.67679e+09	0	0	0	0.236723	0	0.236723	9.87958e+09	0.236723	0.84289	0	0	6.29981e+10	5.41557e+10	24.8664	1	1997-06-27	20	19	2.99573	2.94444	1	1.55521	1.83417	0.025547	0.015243	0.764294	0.755066	4.05079e+10	2.9526e+10	24.4248	C3	0.371938	0.009311	0.108431	2.74424e+09	0.0435607	9.55735e+09	0.176479	19841	9.89551	LN
000761	C31	1998-01-15	2018-12-31	1.14975e+10	1.65675e+10	6.39482e+08	5.52204e+09	2.21628e+09	0	2.67679e+09	0	-0.0400532	0	-0.0400532	1.02444e+10	0.192761	0.866227	0	0	5.96325e+10	6.29981e+10	24.8115	1	1997-06-27	21	20	3.04452	2.99573	1	1.18833	1.55521	0.017376	0.025547	0.670324	0.764294	5.01819e+10	4.05079e+10	24.6389	C3	0.238818	0.371938	0.044769	3.61994e+09	0.0607041	2.74424e+09	0.0435607	18436	9.82206	LN
000761	C31	1998-01-15	2019-12-31	6747985100	1.84158e+10	2.35696e+08	4.52751e+09	1.01236e+08	0	2.21628e+09	0	-0.313433	0	-0.313433	6372304500	0.0150024	0.994503	0	0	6.07314e+10	5.96325e+10	24.8297	1	1997-06-27	22	21	3.09104	3.04452	1	1.15149	1.18833	0.009169	0.017376	0.67047	0.670324	5.27414e+10	5.01819e+10	24.6887	C3	0.051004	0.238818	0.028622	6.97782e+09	0.114896	3.61994e+09	0.0607041	17582	9.77463	LN
000761	C31	1998-01-15	2020-12-31	4555465400	1.31267e+10	2.45217e+08	5.91423e+09	4.70322e+08	1239731000	1.01236e+08	0	0.0810206	0.272141	0.353162	4356325800	0.103244	0.96417	0.272141	0	6.50075e+10	6.07314e+10	24.8978	1	1997-06-27	23	22	3.13549	3.09104	1	1.33527	1.15149	0.006022	0.009169	0.668489	0.67047	4.86848e+10	5.27414e+10	24.6086	C3	-0.076914	0.051004	0.016644	-2.039e+09	-0.0313656	6.97782e+09	0.114896	16745	9.72585	LN
000761	C31	1998-01-15	2021-12-31	6.33552e+09	8.8311e+09	2.56851e+08	5.35227e+09	2.19268e+07	0	4.70322e+08	1239731000	-0.0707749	-0.195679	-0.266454	5.87113e+09	0.00346093	0.997517	0	0.272141	5.51471e+10	6.50075e+10	24.7333	1	1997-06-27	24	23	3.17805	3.13549	1	0.707812	1.33527	0.045943	0.006022	0.58173	0.668489	7.79121e+10	4.86848e+10	25.0788	C3	0.600338	-0.076914	-0.075132	4.13473e+08	0.00749764	-2.039e+09	-0.0313656	18858	9.84469	LN
000761	C31	1998-01-15	2022-12-31	5.03243e+09	1.46115e+09	8.97231e+08	3.69642e+09	4.92355e+07	0	2.19268e+07	0	0.00542653	0	0.00542653	4.99263e+09	0.00978363	0.966304	0	0	4.41147e+10	5.51471e+10	24.5101	1	1997-06-27	25	24	3.21888	3.17805	1	0.70452	0.707812	-0.027339	0.045943	0.560832	0.58173	6.26166e+10	7.79121e+10	24.8603	C3	-0.196318	0.600338	-0.058604	1.27636e+09	0.0289329	4.13473e+08	0.00749764	17483	9.76898	LN
000768	C37	1997-06-26	2015-12-31	2.60526e+09	6.22703e+09	6.68994e+09	9.30995e+09	4.60511e+08	1.33764e+09	1.85974e+08	7.84853e+08	0.105378	0.212182	0.31756	2.452e+09	0.176762	0.926046	0.513439	0.326056	3.74641e+10	3.40469e+10	24.3466	1	1997-06-18	18	17	2.89037	2.83321	1	1.55351	1.60613	0.012297	0.011033	0.547784	0.620594	2.41158e+10	21198084487	23.9061	C3	0.137639	0.22634	0.010969	1.32229e+09	0.0352948	-1.13258e+09	-0.0332654	33654	10.4239	SXS
000768	C37	1997-06-26	2016-12-31	2.49567e+09	6.80653e+09	4.4162e+09	1.1045e+10	3.81866e+08	9.06413e+08	4.60511e+08	1.33764e+09	-0.0315127	-0.172791	-0.204304	0	0.153012	0.943897	0.363195	0.513439	3.92168e+10	3.74641e+10	24.3924	1	1997-06-18	19	18	2.94444	2.89037	1	1.5013	1.55351	0.011602	0.012297	0.548585	0.547784	2.61218e+10	2.41158e+10	23.986	C3	0.083186	0.137639	0.018206	1.42173e+09	0.036253	1.32229e+09	0.0352948	36929	10.5168	SXS
000768	C37	1997-06-26	2021-12-31	9.6491e+08	6.61106e+09	1.84294e+10	2.59892e+10	1.25758e+08	4.6661e+08	5.97208e+07	5.04726e+08	0.0684386	-0.0395021	0.0289366	0	0.130331	0.980978	0.483579	0.617413	7.1989e+10	5.84603e+10	24.9998	1	1997-06-18	24	23	3.17805	3.13549	1	2.20152	1.7459	0.00907	0.013294	0.781332	0.738184	3.26998e+10	3.34843e+10	24.2106	C3	-0.023429	-0.023732	0.02725	-1.49551e+10	-0.207741	2.73282e+09	0.0467466	25270	10.1374	SXS
000768	C37	1997-06-26	2022-12-31	1.02948e+09	2.63518e+10	7.76947e+09	2.70763e+10	2.3149e+08	3.72527e+08	1.25758e+08	4.6661e+08	0.102704	-0.0913889	0.0113148	0	0.22486	0.991215	0.361858	0.483579	8.21736e+10	7.1989e+10	25.1321	1	1997-06-18	25	24	3.21888	3.17805	1	2.18198	2.20152	0.006369	0.00907	0.803657	0.781332	3.766e+10	3.26998e+10	24.3519	C3	0.151691	-0.023429	0.015514	2.92872e+10	0.356407	-1.49551e+10	-0.207741	25323	10.1395	SXS
000777	C34	1997-07-10	2015-12-31	1.1642e+08	2.53006e+08	4.37689e+08	2.40402e+08	288096	3.45617e+07	0	0	0.00247462	0.29687	0.299344	1.05912e+08	0.00247462	0.998861	0.29687	0	1.90143e+09	1.82207e+09	21.3659	0	1997-07-02	18	17	2.89037	2.83321	1	1.83731	1.75087	0.043997	0.039021	0.382072	0.390611	1.0349e+09	1.04067e+09	20.7576	C3	-0.005541	0.105193	0.054431	7.74671e+07	0.0407415	-2.72379e+06	-0.00149489	1348	7.20638	JS
000777	C34	1997-07-10	2016-12-31	1.01572e+08	2.83653e+08	5.73873e+08	3.06633e+08	3.0454e+07	5.34361e+07	288096	3.45617e+07	0.296992	0.185824	0.482815	8.70631e+07	0.299828	0.892636	0.526093	0.29687	1.92421e+09	1.90143e+09	21.3778	0	1997-07-02	19	18	2.94444	2.89037	1	1.98957	1.83731	0.053131	0.043997	0.330283	0.382072	9.67145e+08	1.0349e+09	20.6899	C3	-0.065471	-0.005541	0.058797	1.09081e+07	0.00566887	7.74671e+07	0.0407415	1047	6.95368	JS
000777	C34	1997-07-10	2017-12-31	1.00184e+08	2.35475e+08	6.52717e+08	3.82776e+08	3.03829e+07	4.75824e+07	3.0454e+07	5.34361e+07	-0.0007101	-0.0584293	-0.0591394	1.13309e+08	0.303271	0.870972	0.474951	0.526093	2.06623e+09	1.92421e+09	21.449	0	1997-07-02	20	19	2.99573	2.94444	1	2.3645	1.98957	0.019375	0.053131	0.377156	0.330283	8.73853e+08	9.67145e+08	20.5884	C3	-0.09646	-0.065471	0.019566	-7.6598e+07	-0.0370714	1.09081e+07	0.00566887	1204	7.0934	JS
000777	C34	1997-07-10	2018-12-31	1.53306e+08	2.71177e+08	6.87742e+08	5.05005e+08	3.39895e+07	5.85062e+07	3.03829e+07	4.75824e+07	0.0235255	0.071255	0.0947805	1.38646e+08	0.22171	0.874659	0.38163	0.474951	2.2556e+09	2.06623e+09	21.5367	0	1997-07-02	21	20	3.04452	2.99573	1	1.83934	2.3645	0.045658	0.019375	0.398286	0.377156	1.22631e+09	8.73853e+08	20.9273	C3	0.403337	-0.09646	0.053136	5.75535e+07	0.0255158	-7.6598e+07	-0.0370714	1126	7.02643	JS
000777	C34	1997-07-10	2019-12-31	141640500	2.63469e+08	7.51372e+08	3.65282e+08	2.39615e+07	6.04895e+07	3.39895e+07	5.85062e+07	-0.0707991	0.0140021	-0.056797	113181300	0.169171	0.909054	0.427064	0.38163	2.41859e+09	2.2556e+09	21.6065	0	1997-07-02	22	21	3.09104	3.04452	1	1.9106	1.83934	0.056131	0.045658	0.391127	0.398286	1.26588e+09	1.22631e+09	20.959	C3	0.032267	0.403337	0.068753	-7.89681e+07	-0.0326505	5.75535e+07	0.0255158	1143	7.04141	JS
000777	C34	1997-07-10	2020-12-31	77576900	1.34072e+08	6.87982e+08	4.0792e+08	2.73866e+06	2.89501e+07	2.39615e+07	6.04895e+07	-0.273571	-0.406556	-0.680128	65216700	0.0353025	0.979573	0.37318	0.427064	2.46815e+09	2.41859e+09	21.6267	0	1997-07-02	23	22	3.13549	3.09104	1	2.11521	1.9106	0.042392	0.056131	0.374307	0.391127	1.16686e+09	1.26588e+09	20.8776	C3	-0.078224	0.032267	0.049751	-1.51275e+07	-0.00612909	-7.89681e+07	-0.0326505	1156	7.05272	JS
000777	C34	1997-07-10	2021-12-31	1.48019e+08	3.10809e+08	7.76485e+08	4.59538e+08	2.42345e+07	3.91479e+07	2.73866e+06	2.89501e+07	0.145223	0.0688945	0.214118	1.32829e+08	0.163725	0.922028	0.264478	0.37318	2.931e+09	2.46815e+09	21.7986	0	1997-07-02	24	23	3.17805	3.13549	1	1.88181	2.11521	0.040986	0.042392	0.432095	0.374307	1.55754e+09	1.16686e+09	21.1664	C3	0.334817	-0.078224	0.053006	1.41203e+08	0.0481756	-1.51275e+07	-0.00612909	1077	6.98193	JS
000777	C34	1997-07-10	2022-12-31	6.55362e+07	3.12282e+08	7.16644e+08	5.50818e+08	2.10375e+07	2.89737e+07	2.42345e+07	3.91479e+07	-0.0487827	-0.155245	-0.204028	5.87987e+07	0.321005	0.932633	0.442102	0.264478	3.02326e+09	2.931e+09	21.8296	0	1997-07-02	25	24	3.21888	3.17805	1	2.01544	1.88181	0.056873	0.040986	0.406039	0.432095	1.50005e+09	1.55754e+09	21.1288	C3	-0.036911	0.334817	0.07501	-1.08189e+07	-0.00357857	1.41203e+08	0.0481756	1173	7.06732	JS
000778	C33	1997-06-06	2015-12-31	1.36588e+09	5.16201e+09	1.57756e+09	5.74205e+09	3.31452e+08	1.47303e+08	3.69157e+08	2.79834e+07	-0.0276046	0.087357	0.0597524	1.27376e+09	0.242665	0.93579	0.107844	0.0275363	5.08713e+10	5.32754e+10	24.6526	1	1997-05-24	18	17	2.89037	2.83321	1	1.0168	0.876338	0.009181	0.01045	0.640095	0.667699	5.00306e+10	6.07933e+10	24.6359	C3	-0.177037	-0.035249	0.019928	2.0929e+09	0.0411411	2.00506e+09	0.0376357	18804	9.84182	HB
000778	C33	1997-06-06	2016-12-31	1.43154e+09	5.14343e+09	1.5403e+09	4.33197e+09	6.89416e+07	6.83497e+06	3.31452e+08	1.47303e+08	-0.183376	-0.0981236	-0.2815	1.30034e+09	0.048159	0.986596	0.00477455	0.107844	4.92718e+10	5.08713e+10	24.6206	1	1997-05-24	19	18	2.94444	2.89037	1	0.944631	1.0168	0.009143	0.009181	0.625549	0.640095	5.21599e+10	5.00306e+10	24.6776	C3	0.042559	-0.177037	0.018842	1.10394e+09	0.022405	2.0929e+09	0.0411411	18437	9.82211	HB
000778	C33	1997-06-06	2017-12-31	1.214e+09	6.01816e+09	1.59265e+09	5.07441e+09	3.90433e+08	2.38911e+08	6.89416e+07	6.83497e+06	0.26482	0.191167	0.455986	1.03804e+09	0.321609	0.935124	0.196797	0.00477455	4.90327e+10	4.92718e+10	24.6158	1	1997-05-24	20	19	2.99573	2.94444	1	1.1882	0.944631	0.021733	0.009143	0.579449	0.625549	4.12664e+10	5.21599e+10	24.4433	C3	-0.208848	0.042559	0.023172	3.68426e+09	0.0751389	1.10394e+09	0.022405	15521	9.64995	HB
000778	C33	1997-06-06	2018-12-31	1.32589e+09	7.95096e+09	1.69202e+09	5.45305e+09	6.20373e+08	1.05841e+08	3.90433e+08	2.38911e+08	0.173424	-0.100363	0.0730601	1.12097e+09	0.467893	0.921975	0.0798267	0.196797	5.18362e+10	4.90327e+10	24.6714	1	1997-05-24	21	20	3.04452	2.99573	1	1.27842	1.1882	0.03924	0.021733	0.581242	0.579449	4.05471e+10	4.12664e+10	24.4257	C3	-0.017429	-0.208848	0.060371	3.75264e+09	0.0723943	3.68426e+09	0.0751389	15809	9.66833	HB
000778	C33	1997-06-06	2019-12-31	1130972100	8.85992e+09	1.87997e+09	4.64182e+09	6.58122e+08	2.95051e+08	6.20373e+08	1.05841e+08	0.0333774	0.167298	0.200676	979924400	0.581908	0.925719	0.260882	0.0798267	4.9564e+10	5.18362e+10	24.6265	1	1997-05-24	22	21	3.09104	3.04452	1	1.21214	1.27842	0.032001	0.03924	0.548986	0.581242	4.08897e+10	4.05471e+10	24.4341	C3	0.008449	-0.017429	0.046216	3.12833e+09	0.0631169	3.75264e+09	0.0723943	15991	9.67978	HB
000778	C33	1997-06-06	2020-12-31	1595060800	1.04641e+10	2.03459e+09	5.66266e+09	1.17639e+09	3.0937e+08	6.58122e+08	2.95051e+08	0.324923	0.00897735	0.3339	1238220700	0.737523	0.887578	0.193955	0.260882	5.31887e+10	4.9564e+10	24.6971	1	1997-05-24	23	22	3.13549	3.09104	1	1.23807	1.21214	0.036921	0.032001	0.545879	0.548986	4.29609e+10	4.08897e+10	24.4836	C3	0.050654	0.008449	0.059904	3.11961e+09	0.0586518	3.12833e+09	0.0631169	15837	9.6701	HB
000778	C33	1997-06-06	2021-12-31	1.36301e+09	9.53325e+09	2.09277e+09	5.50009e+09	6.73689e+08	2.36389e+08	1.17639e+09	3.0937e+08	-0.368818	-0.0535438	-0.422362	1.27023e+09	0.494264	0.929333	0.173431	0.193955	5.33807e+10	5.31887e+10	24.7007	1	1997-05-24	24	23	3.17805	3.13549	1	1.00149	1.23807	0.040839	0.036921	0.506583	0.545879	5.33011e+10	4.29609e+10	24.6992	C3	0.240688	0.050654	0.063875	3.16903e+09	0.0593665	3.11961e+09	0.0586518	15570	9.6531	HB
000778	C33	1997-06-06	2022-12-31	1.62022e+09	1.07579e+10	2.28082e+09	6.2222e+09	1.01098e+09	5.7067e+07	6.73689e+08	2.36389e+08	0.208178	-0.110677	0.0975001	1.56603e+09	0.623978	0.906024	0.0352217	0.173431	5.59169e+10	5.33807e+10	24.7471	1	1997-05-24	25	24	3.21888	3.17805	1	1.17079	1.00149	0.034306	0.040839	0.506581	0.506583	4.77601e+10	5.33011e+10	24.5895	C3	-0.103957	0.240688	0.053438	3.23077e+09	0.0577781	3.16903e+09	0.0593665	14944	9.61207	HB
000779	M74	1997-05-28	2016-12-31	6.16515e+07	4.44477e+07	4.30304e+07	5.80766e+07	0	0	0	0	0	0	0	5.71324e+07	0	1	0	0	7.17518e+08	7.25752e+08	20.3913	0	1997-05-23	19	18	2.94444	2.89037	1	2.88276	3.50736	0.018315	-0.108939	0.695013	0.71658	2.489e+08	2.06923e+08	19.3326	M	0.202864	-0.251263	0.063888	2.89382e+07	0.0403309	1.47461e+07	0.0203184	1416	7.25559	GS
000779	M74	1997-05-28	2017-12-31	5.80671e+07	1.76875e+07	4.93952e+07	5.35216e+07	0	0	0	0	0	0	0	4.85229e+07	0	1	0	0	6.35062e+08	7.17518e+08	20.2692	0	1997-05-23	20	19	2.99573	2.94444	1	2.27116	2.88276	0.124792	0.018315	0.530621	0.695013	2.7962e+08	2.489e+08	19.4489	M	0.123426	0.202864	0.36215	1.29387e+07	0.0203739	2.89382e+07	0.0403309	1228	7.11314	GS
000779	M74	1997-05-28	2018-12-31	5.81732e+07	1.75319e+09	6.35761e+08	1.68976e+08	5.37312e+06	341134	0	0	0.0923642	0.00586411	0.0982283	0	0.0923642	0.996935	0.00586411	0	4.34063e+09	6.35062e+08	22.1913	1	1997-05-23	21	20	3.04452	2.99573	1	2.05265	2.27116	0.054994	0.124792	0.617242	0.530621	2.11465e+09	2.7962e+08	21.4722	M	6.56257	0.123426	0.167786	2.17587e+08	0.050128	1.29387e+07	0.0203739	4698	8.45489	GS
000779	M74	1997-05-28	2019-12-31	87419900	1.36684e+09	5.88936e+08	1.91529e+08	3.95708e+06	0	5.37312e+06	341134	-0.0161981	-0.00390225	-0.0201004	0	0.0452652	0.997105	0	0.00586411	3.40712e+09	4.34063e+09	21.9491	0	1997-05-23	22	21	3.09104	3.04452	1	1.59344	2.05265	0.088821	0.054994	0.464409	0.617242	2.13822e+09	2.11465e+09	21.4832	M	0.011144	6.56257	0.198807	1.71493e+08	0.0503336	2.17587e+08	0.050128	3959	8.28375	GS
000779	M74	1997-05-28	2020-12-31	686100	1.51358e+09	7.02021e+08	2.61013e+08	4.46908e+06	0	3.95708e+06	0	0.746245	0	0.746245	0	6.51375	0.997047	0	0	3.90039e+09	3.40712e+09	22.0843	1	1997-05-23	23	22	3.13549	3.09104	1	1.57238	1.59344	0.079133	0.088821	0.447037	0.464409	2.48057e+09	2.13822e+09	21.6318	M	0.160112	0.011144	0.120874	2.96051e+08	0.075903	1.71493e+08	0.0503336	4236	8.35137	GS
000779	M74	1997-05-28	2021-12-31	1.67814e+06	1.18405e+09	1.02677e+09	4.04849e+08	498218	0	4.46908e+06	0	-2.36623	0	-2.36623	0	0.296887	0.999579	0	0	4.19807e+09	3.90039e+09	22.1579	1	1997-05-23	24	23	3.17805	3.13549	1	1.62587	1.57238	0.077974	0.079133	0.415827	0.447037	2.58204e+09	2.48057e+09	21.6718	M	0.040906	0.160112	0.123877	-5.58451e+07	-0.0133026	2.96051e+08	0.075903	4546	8.422	GS
000779	M74	1997-05-28	2022-12-31	1.14693e+06	1.16096e+09	1.39763e+09	6.50042e+08	1.28034e+06	0	498218	0	0.681926	0	0.681926	0	1.11632	0.998897	0	0	4.42972e+09	4.19807e+09	22.2116	1	1997-05-23	25	24	3.21888	3.17805	1	1.7578	1.62587	0.05094	0.077974	0.403577	0.415827	2.52003e+09	2.58204e+09	21.6475	M	-0.024016	0.040906	0.093386	6.43375e+07	0.0145241	-5.58451e+07	-0.0133026	4990	8.51519	GS
000782	C28	1997-06-19	2015-12-31	3.25278e+08	1.69207e+08	8.63241e+07	7.80681e+07	7.27159e+07	1.34694e+08	8.71213e+07	1.22994e+08	-0.0442864	0.0359689	-0.00831746	2.98787e+08	0.22355	0.570255	0.414088	0.268476	2.29742e+09	2.54337e+09	21.5551	0	1992-11-08	23	22	3.13549	3.09104	0	0.806931	0.756144	0.0205	-0.093331	0.433064	0.496837	2.8471e+09	3.36361e+09	21.7696	C2	-0.153557	-0.090936	0.02886	2.12439e+06	0.000924686	2.56752e+08	0.100949	3275	8.09407	GD
000782	C28	1997-06-19	2016-12-31	2.36702e+08	3.50968e+08	1.16712e+08	6.71324e+07	126901114	2.28772e+08	7.27159e+07	1.34694e+08	0.228918	0.397455	0.626372	2.18397e+08	0.536123	0.638426	0.9665	0.414088	2.54445e+09	2.29742e+09	21.6572	0	1992-11-08	24	23	3.17805	3.13549	0	1.05147	0.806931	-0.032063	0.0205	0.524044	0.433064	2.41991e+09	2.8471e+09	21.607	C2	-0.150045	-0.153557	-0.070708	3.56839e+08	0.140242	2.12439e+06	0.000924686	3116	8.04431	GD
000782	C28	1997-06-19	2017-12-31	3.56632e+08	2.83313e+08	1.43297e+08	88132419	2.1141e+08	1.70551e+08	126901114	2.28772e+08	0.236964	-0.163252	0.0737118	3.27353e+08	0.592796	0.253792	0.478227	0.9665	2.6345e+09	2.54445e+09	21.692	0	1992-11-08	25	24	3.21888	3.17805	0	0.740295	1.05147	0.01397	-0.032063	0.530245	0.524044	3.55871e+09	2.41991e+09	21.9927	C2	0.470598	-0.150045	0.012831	-2.53834e+08	-0.0963499	3.56839e+08	0.140242	2889	7.96867	GD
000782	C28	1997-06-19	2018-12-31	3.88086e+08	3.72258e+08	1.51179e+08	2.54431e+08	1.89242e+08	7.91174e+06	2.1141e+08	1.70551e+08	-0.0571219	-0.419081	-0.476203	3.57023e+08	0.487629	0.491637	0.0203866	0.478227	2.89345e+09	2.6345e+09	21.7857	0	1992-11-08	26	25	3.2581	3.21888	0	0.75878	0.740295	0.013206	0.01397	0.488762	0.530245	3.81329e+09	3.55871e+09	22.0618	C2	0.071536	0.470598	0.019047	2.47478e+08	0.0855306	-2.53834e+08	-0.0963499	2862	7.95928	GD
000782	C28	1997-06-19	2019-12-31	297700000	3.56951e+08	1.59812e+08	1.29514e+08	1.14714e+08	1.41902e+07	1.89242e+08	7.91174e+06	-0.250346	0.0210899	-0.229256	283400500	0.385334	0.678628	0.0476661	0.0203866	2.66356e+09	2.89345e+09	21.7029	0	1992-11-08	27	26	3.29584	3.2581	0	0.891853	0.75878	0.004064	0.013206	0.450844	0.488762	2.98655e+09	3.81329e+09	21.8174	C2	-0.216806	0.071536	0.000178	1.73578e+08	0.0651676	2.47478e+08	0.0855306	2802	7.93809	GD
000782	C28	1997-06-19	2020-12-31	247964400	3.43124e+08	2.3054e+08	1.73519e+08	1.19585e+08	1.37516e+07	1.14714e+08	1.41902e+07	0.0196459	-0.00176871	0.0178772	231174300	0.482269	0.65148	0.0554581	0.0476661	2.82255e+09	2.66356e+09	21.7609	0	1992-11-08	28	27	3.3322	3.29584	0	1.20118	0.891853	0.012953	0.004064	0.489752	0.450844	2.34981e+09	2.98655e+09	21.5776	C2	-0.213201	-0.216806	0.018383	-2.37269e+08	-0.0840619	1.73578e+08	0.0651676	2571	7.85205	GD
000782	C28	1997-06-19	2021-12-31	4.47798e+08	4.45622e+08	2.26071e+08	3.71184e+08	1.85661e+08	6.83497e+07	1.19585e+08	1.37516e+07	0.147556	0.121926	0.269481	4.06244e+08	0.414608	0.583368	0.152635	0.0554581	3.15361e+09	2.82255e+09	21.8718	0	1992-11-08	29	28	3.3673	3.3322	0	0.949826	1.20118	0.017841	0.012953	0.528948	0.489752	3.3202e+09	2.34981e+09	21.9233	C2	0.412963	-0.213201	0.02797	2.44798e+07	0.00776248	-2.37269e+08	-0.0840619	2475	7.814	GD
000782	C28	1997-06-19	2022-12-31	4.13497e+08	4.8843e+08	1.33025e+08	2.45349e+08	7.64667e+07	5.73831e+07	1.85661e+08	6.83497e+07	-0.264074	-0.0265215	-0.290596	3.94808e+08	0.184927	0.843444	0.138775	0.152635	3.14788e+09	3.15361e+09	21.87	0	1992-11-08	30	29	3.4012	3.3673	0	1.08038	0.949826	-0.017538	0.017841	0.549058	0.528948	2.91367e+09	3.3202e+09	21.7927	C2	-0.122439	0.412963	-0.047668	-3.65199e+08	-0.116015	2.44798e+07	0.00776248	2418	7.7907	GD
000786	C30	1997-06-06	2015-12-31	5.55029e+07	5.47801e+08	1.8834e+08	5.90854e+08	1.90567e+06	1.00921e+06	5.32487e+06	811412	-0.061604	0.0035637	-0.0580403	4.69709e+07	0.0343346	0.996521	0.018183	0.0228866	1.36044e+10	1.33726e+10	23.3337	1	1997-05-30	18	17	2.89037	2.83321	1	1.80162	1.61212	0.089367	0.109861	0.319232	0.362489	7.55118e+09	8.29503e+09	22.745	C3	-0.089675	0.107469	0.116764	1.90912e+09	0.140331	1.56874e+09	0.11731	10695	9.27753	BJ
000786	C30	1997-06-06	2016-12-31	5.26419e+07	7.83367e+08	1.09009e+08	6.33229e+08	5.15329e+06	1.90278e+06	1.90567e+06	1.00921e+06	0.0616927	0.0169746	0.0786673	4.10853e+07	0.0978933	0.993422	0.0361458	0.018183	1.43493e+10	1.36044e+10	23.387	1	1997-05-30	19	18	2.94444	2.89037	1	1.75934	1.80162	0.102123	0.089367	0.270822	0.319232	8.15608e+09	7.55118e+09	22.822	C3	0.080107	-0.089675	0.122691	1.70821e+09	0.119044	1.90912e+09	0.140331	10282	9.23815	BJ
000786	C30	1997-06-06	2017-12-31	8.14314e+07	6.13998e+08	9.71149e+07	7.2559e+08	6.0438e+06	1.50375e+07	5.15329e+06	1.90278e+06	0.0109358	0.161298	0.172234	6.09675e+07	0.0742196	0.990157	0.184664	0.0361458	1.61107e+10	1.43493e+10	23.5027	1	1997-05-30	20	19	2.99573	2.94444	1	1.44305	1.75934	0.14617	0.102123	0.224386	0.270822	1.11643e+10	8.15608e+09	23.136	C3	0.368837	0.080107	0.159614	2.65419e+09	0.164747	1.70821e+09	0.119044	10416	9.2511	BJ
000786	C30	1997-06-06	2018-12-31	1.0543e+08	4.89992e+08	7.97398e+07	7.84855e+08	3.04276e+07	1.14519e+07	6.0438e+06	1.50375e+07	0.231279	-0.0340092	0.19727	0	0.288604	0.937902	0.10862	0.184664	1.7908e+10	1.61107e+10	23.6085	1	1997-05-30	21	20	3.04452	2.99573	1	1.42524	1.44305	0.138523	0.14617	0.193719	0.224386	1.25649e+10	1.11643e+10	23.2542	C3	0.12545	0.368837	0.133761	2.78268e+09	0.155387	2.65419e+09	0.164747	10624	9.27087	BJ
000786	C30	1997-06-06	2019-12-31	100070000	6.23076e+08	1.26084e+09	1.47624e+09	2.02692e+07	8.72813e+06	3.04276e+07	1.14519e+07	-0.101512	-0.0272184	-0.128731	0	0.202551	0.967469	0.0872203	0.10862	2.14636e+10	1.7908e+10	23.7896	1	1997-05-30	22	21	3.09104	3.04452	1	1.61102	1.42524	0.021273	0.138523	0.322458	0.193719	13323011974	1.25649e+10	23.3128	C3	0.060335	0.12545	0.02236	1.98499e+09	0.0924818	2.78268e+09	0.155387	11527	9.35245	BJ
000786	C30	1997-06-06	2020-12-31	73977800	5.90189e+08	1.92911e+09	1.55562e+09	4.20922e+07	2.81512e+06	2.02692e+07	8.72813e+06	0.294994	-0.0799296	0.215064	63440200	0.568985	0.92868	0.0380536	0.0872203	2.29152e+10	2.14636e+10	23.8551	1	1997-05-30	23	22	3.13549	3.09104	1	1.36379	1.61102	0.131965	0.021273	0.238294	0.322458	1.68026e+10	13323011974	23.5448	C3	0.261173	0.060335	0.13638	1.83859e+09	0.0802343	1.98499e+09	0.0924818	12966	9.47009	BJ
000786	C30	1997-06-06	2021-12-31	2.22569e+08	5.72233e+08	1.86873e+09	1.71636e+09	4.50485e+07	2.00335e+06	4.20922e+07	2.81512e+06	0.0132826	-0.00364725	0.00963537	9.51045e+07	0.202402	0.921276	0.00900103	0.0380536	2.65739e+10	2.29152e+10	24.0032	1	1997-05-30	24	23	3.17805	3.13549	1	1.26028	1.36379	0.133661	0.131965	0.265219	0.238294	2.10857e+10	1.68026e+10	23.7719	C3	0.254904	0.261173	0.14316	3.83091e+09	0.144161	1.83859e+09	0.0802343	13590	9.51709	BJ
000786	C30	1997-06-06	2022-12-31	1.53387e+08	5.5567e+08	1.99124e+09	1.68409e+09	3.79094e+07	1.1165e+06	4.50485e+07	2.00335e+06	-0.0465432	-0.00578177	-0.052325	1.30038e+08	0.247149	0.931777	0.007279	0.00900103	2.86045e+10	2.65739e+10	24.0768	1	1997-05-30	25	24	3.21888	3.17805	1	1.43494	1.26028	0.109902	0.133661	0.250342	0.265219	1.99343e+10	2.10857e+10	23.7157	C3	-0.054605	0.254904	0.104968	3.66436e+09	0.128104	3.83091e+09	0.144161	13090	9.4796	BJ
000788	C27	1997-06-16	2015-12-31	2.93253e+08	1.34491e+09	7.2918e+08	3.96664e+08	0	0	1.41179e+08	7.59732e+07	-0.481424	-0.259071	-0.740494	3.10964e+08	0	1	0	0.132375	3.12386e+09	4.61208e+09	21.8623	0	1993-05-18	22	21	3.09104	3.04452	1	1.5536	2.0355	0.003753	-0.008231	0.638146	0.75428	2.01073e+09	2.26582e+09	21.4218	C2	-0.112582	-0.021866	0.01048	4.08668e+08	0.130821	1.65991e+08	0.0359906	876	6.77537	CQ
000788	C27	1997-06-16	2016-12-31	2.36082e+07	4.912e+08	8.30317e+08	3.47091e+08	1.13545e+07	0	0	0	0.480956	0	0.480956	2.3723e+07	0.480956	0.976884	0	0	2.04178e+09	3.12386e+09	21.4371	0	1993-05-18	23	22	3.13549	3.09104	1	0.986244	1.5536	0.005469	0.003753	0.442488	0.638146	2.07026e+09	2.01073e+09	21.4509	C2	0.029609	-0.112582	0.009907	-1.16935e+08	-0.0572713	4.08668e+08	0.130821	825	6.71538	CQ
000792	C26	1997-09-04	2020-12-31	91647700	2.06971e+09	9.08479e+08	2.00933e+09	0	0	0	0	0	0	0	0	0	1	0	0	2.01098e+10	2.25315e+10	23.7245	1	1997-08-25	23	22	3.13549	3.09104	1	1.43475	1.26233	0.099957	-2.07098	0.738153	2.29013	1.40163e+10	1.78492e+10	23.3635	C2	-0.214739	-0.002267	0.617437	-4.5242e+08	-0.0224975	2.78855e+09	0.123762	6337	8.75416	QH
000792	C26	1997-09-04	2021-12-31	2.08659e+07	5.34903e+09	8.76338e+08	1.6729e+09	0	0	0	0	0	0	0	0	0	1	0	0	2.52674e+10	2.01098e+10	23.9528	1	1997-08-25	24	23	3.17805	3.13549	1	1.70976	1.43475	0.20665	0.099957	0.538919	0.738153	1.47783e+10	1.40163e+10	23.4164	C2	0.054371	-0.214739	0.812206	4.76938e+09	0.188757	-4.5242e+08	-0.0224975	6157	8.72534	QH
000795	C30	1997-08-08	2017-12-31	5.96144e+08	6.68301e+08	4.65055e+08	2.68353e+08	6.8397e+07	7.20605e+07	5.98823e+07	9.89356e+07	0.0142829	-0.0450815	-0.0307986	4.28039e+08	0.114732	0.897655	0.120878	0.324304	2.62512e+09	2.52509e+09	21.6884	0	1997-08-04	20	19	2.99573	2.94444	0	1.41356	1.52938	0.039398	0.012427	0.199601	0.20797	1.8571e+09	1.65105e+09	21.3423	C3	0.124798	0.465252	0.051771	9.88068e+07	0.037639	1.41057e+08	0.0558623	3405	8.133	ZJ
000795	C30	1997-08-08	2018-12-31	7.02942e+08	3.55147e+08	5.86657e+08	3.54664e+08	2.85338e+07	9.69714e+07	6.8397e+07	7.20605e+07	-0.056709	0.035438	-0.0212711	5.40558e+08	0.040592	0.919656	0.137951	0.120878	2.85549e+09	2.62512e+09	21.7725	0	1997-08-04	21	20	3.04452	2.99573	0	1.33738	1.41356	0.042459	0.039398	0.222516	0.199601	2.13513e+09	1.8571e+09	21.4818	C3	0.149712	0.124798	0.057766	4.06968e+07	0.0142521	9.88068e+07	0.037639	3084	8.03398	ZJ
000795	C30	1997-08-08	2019-12-31	838826555	5.47371e+08	7.38292e+08	3.74974e+08	4.80867e+07	1.41299e+08	2.85338e+07	9.69714e+07	0.0233097	0.0528449	0.0761546	0	0.0573261	0.91215	0.168448	0.137951	3.44744e+09	2.85549e+09	21.9609	0	1997-08-04	22	21	3.09104	3.04452	0	1.37198	1.33738	0.042564	0.042459	0.309282	0.222516	2.51275e+09	2.13513e+09	21.6446	C3	0.17686	0.149712	0.06567	2.67268e+08	0.0775266	4.06968e+07	0.0142521	3376	8.12445	ZJ
000795	C30	1997-08-08	2020-12-31	865735300	9.06353e+08	8.19558e+08	4.1044e+08	6.0094e+07	1.965e+08	4.80867e+07	1.41299e+08	0.0138695	0.0637622	0.0776317	686814900	0.0694139	0.933697	0.226975	0.168448	3.94617e+09	3.44744e+09	22.096	1	1997-08-04	23	22	3.13549	3.09104	0	1.51704	1.37198	0.018781	0.042564	0.3901	0.309282	2.60123e+09	2.51275e+09	21.6792	C3	0.035211	0.17686	0.031772	1.40028e+08	0.0354845	2.67268e+08	0.0775266	3910	8.27129	ZJ
000795	C30	1997-08-08	2021-12-31	1.21047e+09	3.26989e+08	1.02391e+09	7.67169e+08	7.55483e+07	2.139e+08	6.0094e+07	1.965e+08	0.0127672	0.014374	0.0271412	1.02217e+09	0.0624124	0.768958	0.176708	0.226975	4.47775e+09	3.94617e+09	22.2224	1	1997-08-04	24	23	3.17805	3.13549	0	1.19086	1.51704	0.021868	0.018781	0.436169	0.3901	3.76009e+09	2.60123e+09	22.0477	C3	0.445506	0.035211	0.04035	-1.2965e+08	-0.0289543	1.40028e+08	0.0354845	4239	8.35208	ZJ
000795	C30	1997-08-08	2022-12-31	1.43382e+09	8.43027e+08	1.17011e+09	6.11227e+08	8.06681e+07	2.47948e+08	7.55483e+07	2.139e+08	0.00357069	0.0237469	0.0273176	1.18313e+09	0.0562609	0.904311	0.172928	0.176708	4.95443e+09	4.47775e+09	22.3235	1	1997-08-04	25	24	3.21888	3.17805	0	1.04696	1.19086	0.04875	0.021868	0.449316	0.436169	4.7322e+09	3.76009e+09	22.2777	C3	0.258534	0.445506	0.058424	6.48346e+07	0.0130862	-1.2965e+08	-0.0289543	4295	8.36521	ZJ
000796	L72	1997-07-03	2016-12-31	2.31783e+08	1.47003e+09	6.48911e+08	7.10591e+08	0	0	0	0	0	0	0	0	0	1	0	0	5.40109e+09	3.53651e+09	22.4099	1	1996-05-28	20	19	2.99573	2.94444	0	0.813906	0.716691	0.044551	0.064678	0.617814	0.501898	6.63601e+09	4.9345e+09	22.6158	L	0.344819	7.30834	0.084208	3.2305e+08	0.0598121	2.87916e+08	0.0814123	6335	8.75385	HN
000796	L72	1997-07-03	2018-12-31	2.75147e+08	1.5274e+09	1.00392e+09	8.27675e+08	4.98697e+07	8.51824e+07	0	0	0.181248	0.309589	0.490837	0	0.181248	0.96735	0.309589	0	6.09996e+09	6.0782e+09	22.5315	1	1996-05-28	22	21	3.09104	3.04452	0	0.745751	0.755495	0.035837	0.040118	0.608923	0.639809	8.17962e+09	8.04532e+09	22.8249	L	0.016693	0.212373	0.100882	2.26148e+08	0.0370737	4.97566e+08	0.0818608	6859	8.83332	HN
000796	L72	1997-07-03	2019-12-31	226121400	8.43639e+08	1.19956e+09	9.85413e+08	9.1383e+07	5.90502e+07	4.98697e+07	8.51824e+07	0.183588	-0.115567	0.0680214	0	0.404133	0.89168	0.261144	0.309589	6.51496e+09	6.09996e+09	22.5974	1	1996-05-28	23	22	3.13549	3.09104	0	1.07943	0.745751	0.023362	0.035837	0.602598	0.608923	6.03555e+09	8.17962e+09	22.5209	L	-0.262123	0.016693	0.062457	-4.04949e+08	-0.0621568	2.26148e+08	0.0370737	6270	8.74353	HN
000796	L72	1997-07-03	2020-12-31	38624800	7.08951e+08	6.35106e+08	7.02786e+08	2.98402e+07	3.99158e+07	9.1383e+07	5.90502e+07	-1.59335	-0.495392	-2.08874	0	0.772565	0.957909	1.03342	0.261144	4.44729e+09	6.51496e+09	22.2156	1	1996-05-28	24	23	3.17805	3.13549	0	2.75448	1.07943	-0.158758	0.023362	0.709302	0.602598	1.61457e+09	6.03555e+09	21.2023	L	-0.73249	-0.262123	-0.353222	3.08065e+08	0.0692703	-4.04949e+08	-0.0621568	4270	8.35937	HN
000796	L72	1997-07-03	2021-12-31	4.49266e+07	4.3593e+08	2.18488e+08	6.15445e+08	2.80447e+07	2.12184e+07	2.98402e+07	3.99158e+07	-0.0399636	-0.416178	-0.456142	0	0.624235	0.935667	0.47229	1.03342	3.43176e+09	4.44729e+09	21.9563	0	1996-05-28	25	24	3.21888	3.17805	0	3.65103	2.75448	-0.211179	-0.158758	0.869876	0.709302	9.39943e+08	1.61457e+09	20.6613	L	-0.417837	-0.73249	-0.618743	-8.4654e+07	-0.0246678	3.08065e+08	0.0692703	2946	7.9882	HN
000797	K70	1997-07-15	2018-12-31	1.61193e+09	2.04844e+09	1.49399e+09	1.45909e+09	5.98508e+08	6.07071e+08	6.75278e+08	4.89949e+08	-0.0476267	0.0726596	0.0250329	1.43589e+09	0.371299	0.707823	0.376612	0.409634	1.57997e+10	1.52924e+10	23.4833	1	1992-01-31	26	25	3.2581	3.21888	1	3.24592	3.66588	0.026993	0.017068	0.630874	0.640025	4.86755e+09	4.17156e+09	22.3059	K	0.166843	0.622434	0.063425	-1.08468e+09	-0.0686518	-1.65318e+09	-0.108104	3819	8.24774	FJ
000797	K70	1997-07-15	2019-12-31	1931068710	2.66054e+09	2.05024e+09	1.76335e+09	6.97252e+08	1.13026e+09	5.98508e+08	6.07071e+08	0.0511348	0.270931	0.322065	1667138908	0.361071	0.737929	0.585301	0.376612	2.0273e+10	1.57997e+10	23.7326	1	1992-01-31	27	26	3.29584	3.2581	1	3.87961	3.24592	0.019039	0.026993	0.707175	0.630874	5.22553e+09	4.86755e+09	22.3768	K	0.073544	0.166843	0.054611	-1.44737e+09	-0.0713942	-1.08468e+09	-0.0686518	4516	8.41538	FJ
000797	K70	1997-07-15	2020-12-31	1684942200	3.13106e+09	1.22835e+09	1.55184e+09	7.19668e+08	785679090	6.97252e+08	1.13026e+09	0.0133036	-0.204504	-0.191201	1505091900	0.427117	0.770152	0.466294	0.585301	2.33537e+10	2.0273e+10	23.874	1	1992-01-31	28	27	3.3322	3.29584	1	4.0129	3.87961	0.020995	0.019039	0.74763	0.707175	5.81965e+09	5.22553e+09	22.4845	K	0.113695	0.073544	0.072038	1.7133e+09	0.0733633	-1.44737e+09	-0.0713942	6017	8.70234	FJ
000797	K70	1997-07-15	2021-12-31	1.94541e+09	2.5952e+09	1.04289e+09	1.84211e+09	9.04622e+08	1.30325e+09	7.19668e+08	785679090	0.0950718	0.266045	0.361117	1.63407e+09	0.465003	0.651425	0.669909	0.466294	2.12459e+10	2.33537e+10	23.7794	1	1992-01-31	29	28	3.3673	3.3322	1	2.45142	4.0129	0.007261	0.020995	0.735968	0.74763	8.66674e+09	5.81965e+09	22.8828	K	0.48922	0.113695	0.025325	7.55405e+08	0.0355554	1.7133e+09	0.0733633	8106	9.00036	FJ
000797	K70	1997-07-15	2022-12-31	1.71651e+09	2.49088e+09	1.80217e+09	2.15881e+09	6.69819e+08	1.58437e+09	9.04622e+08	1.30325e+09	-0.136791	0.163778	0.0269877	0	0.390221	0.731092	0.923019	0.669909	2.29064e+10	2.12459e+10	23.8547	1	1992-01-31	30	29	3.4012	3.3673	1	3.13135	2.45142	0.006458	0.007261	0.751196	0.735968	7.3152e+09	8.66674e+09	22.7132	K	-0.155946	0.48922	0.023753	6.41355e+08	0.0279989	7.55405e+08	0.0355554	7176	8.8785	FJ
000798	A04	1998-02-12	2018-12-31	2.2762e+08	1.39511e+08	2.54574e+07	1.45877e+07	8.85141e+07	6.72212e+07	2.66323e+07	5.70133e+07	0.271864	0.0448462	0.31671	1.79458e+08	0.388867	0.365541	0.295321	0.250285	1.04618e+09	1.02682e+09	20.7684	0	1998-01-19	20	19	2.99573	2.94444	1	1.67064	1.37249	0.051811	0.048785	0.244431	0.332032	6.26213e+08	7.48145e+08	20.2552	A	-0.162979	0.399815	0.073621	1.25949e+07	0.012039	1.48715e+08	0.14483	1331	7.19369	BJ
000798	A04	1998-02-12	2021-12-31	1.42224e+08	5.74748e+07	2.32473e+07	2.63092e+07	2.03109e+07	7.36281e+07	2.41336e+07	7.77672e+07	-0.0268785	-0.0291029	-0.0559814	1.57963e+08	0.14281	0.646612	0.517693	0.552818	1.01194e+09	1.14095e+09	20.7351	0	1998-01-19	23	22	3.13549	3.09104	1	2.1885	2.56229	-0.08782	-0.137557	0.447341	0.429809	4.62391e+08	4.45287e+08	19.9519	A	0.038412	-0.230499	-0.137116	8.90613e+07	0.0880102	-6.28894e+07	-0.05512	1058	6.96414	BJ
000798	A04	1998-02-12	2022-12-31	3.17323e+08	3.44648e+08	1.30828e+07	2.52073e+07	7.08204e+07	7.14632e+07	2.03109e+07	7.36281e+07	0.159174	-0.00682224	0.152352	2.57727e+08	0.223181	0.794514	0.225206	0.517693	1.34891e+09	1.01194e+09	21.0226	0	1998-01-19	24	23	3.17805	3.13549	1	2.26055	2.1885	0.005286	-0.08782	0.289712	0.447341	5.96718e+08	4.62391e+08	20.207	A	0.290506	0.038412	0.007497	-3.57941e+07	-0.0265356	8.90613e+07	0.0880102	1277	7.15227	BJ
000799	C15	1997-07-18	2021-12-31	2.56003e+07	3.34337e+09	99416.9	2.97871e+08	719.08	0	727.1	0	-3.13277e-07	0	-3.13277e-07	2.40322e+06	2.80887e-05	1	0	0	6.01128e+09	4.33701e+09	22.5169	1	1997-07-14	24	23	3.17805	3.13549	1	1.76058	2.37492	0.148636	0.113352	0.413736	0.341222	3.41437e+09	1.82617e+09	21.9513	C1	0.869685	0.207863	0.154295	1.56467e+09	0.260289	9.50153e+08	0.21908	1803	7.49721	HNS
000799	C15	1997-07-18	2022-12-31	2110208	3.07738e+09	254982	3.96343e+08	790.87	0	719.08	0	3.40203e-05	0	3.40203e-05	504584	0.000374783	1	0	0	5.83433e+09	6.01128e+09	22.487	1	1997-07-14	25	24	3.21888	3.17805	1	1.44043	1.76058	0.179764	0.148636	0.288312	0.413736	4.05041e+09	3.41437e+09	22.1221	C1	0.186286	0.869685	0.177659	4.00685e+08	0.0686772	1.56467e+09	0.260289	1957	7.57917	HNS
000801	C39	1998-05-06	2015-12-31	9.48677e+08	9.82345e+08	1.91584e+09	1.1998e+09	5.34582e+07	2.6814e+08	4.89772e+07	2.36258e+08	0.00472335	0.0336067	0.0383301	7.04704e+08	0.0563502	0.945581	0.282646	0.23762	4.75775e+09	2.98979e+09	22.283	1	1991-11-28	24	23	3.17805	3.13549	1	1.4266	1.33554	0.049063	0.026146	0.517891	0.482847	3.33504e+09	2.23865e+09	21.9277	C3	0.489757	-0.09393	0.086334	1.64356e+08	0.034545	8.50569e+07	0.0284491	5141	8.545	SC
000801	C39	1998-05-06	2016-12-31	1.10289e+09	9.94653e+08	2.2753e+09	1.17444e+09	1.59649e+08	2.84205e+08	5.34582e+07	2.6814e+08	0.0962849	0.0145668	0.110852	8.67995e+08	0.144756	0.839492	0.257692	0.282646	5.10864e+09	4.75775e+09	22.3542	1	1991-11-28	25	24	3.21888	3.17805	1	1.30465	1.4266	0.038941	0.049063	0.532696	0.517891	3.91573e+09	3.33504e+09	22.0883	C3	0.17412	0.489757	0.080803	6.41006e+07	0.0125475	1.64356e+08	0.034545	4936	8.50431	SC
000801	C39	1998-05-06	2017-12-31	8.55891e+08	7.38945e+08	2.24014e+09	1.08509e+09	7.62912e+07	5.14489e+08	1.59649e+08	2.84205e+08	-0.0973936	0.269057	0.171663	7.45427e+08	0.0891366	0.896757	0.601115	0.257692	4.99557e+09	5.10864e+09	22.3318	1	1991-11-28	26	25	3.2581	3.21888	1	1.5783	1.30465	0.000163	0.038941	0.526438	0.532696	3.16517e+09	3.91573e+09	21.8755	C3	-0.19168	0.17412	-0.008234	-1.72986e+08	-0.0346278	6.41006e+07	0.0125475	4794	8.47512	SC
000801	C39	1998-05-06	2018-12-31	7.39047e+08	8.36379e+08	2.77579e+09	1.33509e+09	7.2254e+07	3.2485e+08	7.62912e+07	5.14489e+08	-0.00546274	-0.256599	-0.262061	6.02156e+08	0.0977664	0.913611	0.439553	0.601115	5.41239e+09	4.99557e+09	22.412	1	1991-11-28	27	26	3.29584	3.2581	1	1.4262	1.5783	0.016738	0.000163	0.550798	0.526438	3.79497e+09	3.16517e+09	22.0569	C3	0.198979	-0.19168	0.029704	7.99041e+07	0.0147632	-1.72986e+08	-0.0346278	4574	8.42814	SC
000801	C39	1998-05-06	2019-12-31	470603000	8.09796e+08	2.19038e+09	1.10357e+09	5.77141e+07	1.93834e+08	7.2254e+07	3.2485e+08	-0.0308963	-0.2784	-0.309297	298993900	0.122639	0.92873	0.411885	0.439553	5.46479e+09	5.41239e+09	22.4216	1	1991-11-28	28	27	3.3322	3.29584	1	1.82832	1.4262	0.004622	0.016738	0.554058	0.550798	2.98896e+09	3.79497e+09	21.8182	C3	-0.212388	0.198979	0.010474	1.68421e+08	0.0308193	7.99041e+07	0.0147632	4349	8.3777	SC
000801	C39	1998-05-06	2020-12-31	518118800	1.13916e+09	1.66888e+09	8.34019e+08	4.16742e+07	8.38571e+07	5.77141e+07	1.93834e+08	-0.030958	-0.212263	-0.243221	371647200	0.0804336	0.963417	0.161849	0.411885	5.02513e+09	5.46479e+09	22.3377	1	1991-11-28	29	28	3.3673	3.3322	1	1.52279	1.82832	0.020108	0.004622	0.44197	0.554058	3.29994e+09	2.98896e+09	21.9172	C3	0.104042	-0.212388	0.027274	3.62044e+08	0.0720468	1.68421e+08	0.0308193	2951	7.9899	SC
000801	C39	1998-05-06	2021-12-31	6.2481e+08	1.26513e+09	1.59935e+09	1.16699e+09	1.40904e+08	1.6096e+08	4.16742e+07	8.38571e+07	0.158816	0.123403	0.282218	5.06657e+08	0.225515	0.888625	0.257615	0.161849	5.47938e+09	5.02513e+09	22.4243	1	1991-11-28	30	29	3.4012	3.3673	1	1.54608	1.52279	0.032991	0.020108	0.462158	0.44197	3.54403e+09	3.29994e+09	21.9885	C3	0.073969	0.104042	0.045631	3.24813e+08	0.0592791	3.62044e+08	0.0720468	3457	8.14816	SC
000801	C39	1998-05-06	2022-12-31	7.6191e+08	5.50724e+08	2.05471e+09	1.25052e+09	1.02267e+08	2.02522e+08	1.40904e+08	1.6096e+08	-0.0507107	0.0545493	0.00383859	6.57107e+08	0.134224	0.814305	0.265808	0.257615	5.87153e+09	5.47938e+09	22.4934	1	1991-11-28	31	30	3.43399	3.4012	1	1.51149	1.54608	0.041118	0.032991	0.467485	0.462158	3884597912	3.54403e+09	22.0803	C3	0.096095	0.073969	0.046575	2.27199e+08	0.038695	3.24813e+08	0.0592791	3810	8.24538	SC
000803	N77	1998-03-03	2022-12-31	8.23632e+08	1.961e+08	2.62919e+08	5.05907e+08	58023.8	2.124e+06	17796.1	861934	4.88418e-05	0.00153232	0.00158116	6.68143e+08	7.04487e-05	0.999704	0.00257882	0.012803	5.58293e+09	2.76024e+09	22.443	1	1988-03-21	34	33	3.52636	3.49651	1	3.11744	3.33872	0.014254	0.030275	0.735009	0.522392	1.79087e+09	8.26737e+08	21.306	N	1.16619	1.38334	0.056848	-1.67743e+07	-0.00300457	-1.18766e+08	-0.0430274	1551	7.34666	SC
000806	C38	1998-04-16	2015-12-31	1.69571e+06	5.69859e+08	4.40483e+08	1.91186e+08	517507	0	216682	0	0.177404	0	0.177404	1.68484e+06	0.305187	0.999092	0	0	2.69983e+09	2.20478e+09	21.7165	0	1993-06-20	22	21	3.09104	3.04452	0	3.24361	2.74937	0.037997	0.010431	0.234055	0.617743	8.32356e+08	8.01924e+08	20.5398	C3	0.037949	0.022762	0.052197	-9.76762e+07	-0.0361786	4.94253e+07	0.0224173	2121	7.65964	GX
000806	C38	1998-04-16	2016-12-31	2.49362e+06	4.02783e+08	4.70004e+08	2.31252e+08	0	0	517507	0	-0.207533	0	-0.207533	2.04939e+06	0	1	0	0	2.88653e+09	2.69983e+09	21.7833	0	1993-06-20	23	22	3.13549	3.09104	0	2.39625	3.24361	0.005689	0.037997	0.268357	0.234055	1.2046e+09	8.32356e+08	20.9094	C3	0.44722	0.037949	0.007837	8.64052e+07	0.029934	-9.76762e+07	-0.0361786	2196	7.69439	GX
000806	C38	1998-04-16	2017-12-31	4.88805e+06	2.65884e+08	6.36408e+08	2.16578e+08	1.39513e+06	246060	0	0	0.285416	0.0503391	0.335755	3.59305e+06	0.285416	0.994753	0.0503391	0	3.36325e+09	2.88653e+09	21.9362	0	1993-06-20	24	23	3.17805	3.13549	0	3.21622	2.39625	0.004146	0.005689	0.352813	0.268357	1.04572e+09	1.2046e+09	20.768	C3	-0.1319	0.44722	0.006448	-6.71051e+07	-0.0199524	8.64052e+07	0.029934	2206	7.69894	GX
000806	C38	1998-04-16	2018-12-31	3.6498e+06	5.07489e+07	5.40636e+08	2.03155e+08	2.3371e+06	348133	1.39513e+06	246060	0.258089	0.0279669	0.286055	3.57101e+06	0.640336	0.953948	0.0953842	0.0503391	2.48208e+09	3.36325e+09	21.6324	0	1993-06-20	25	24	3.21888	3.17805	0	3.2605	3.21622	-0.298469	0.004146	0.439746	0.352813	7.6126e+08	1.04572e+09	20.4505	C3	-0.272021	-0.1319	-0.347573	-3.64342e+08	-0.146789	-6.71051e+07	-0.0199524	2189	7.6912	GX
000806	C38	1998-04-16	2019-12-31	3171100	1.00439e+08	4.13433e+08	2.77273e+08	1.45041e+06	904058	2.3371e+06	348133	-0.279614	0.17531	-0.104304	2445000	0.457385	0.985559	0.285093	0.0953842	1.71907e+09	2.48208e+09	21.265	0	1993-06-20	26	25	3.2581	3.21888	0	2.19987	3.2605	-0.80439	-0.298469	0.989521	0.439746	7.81439e+08	7.6126e+08	20.4766	C3	0.026508	-0.272021	-0.987141	6.32011e+07	0.0367648	-3.64342e+08	-0.146789	1971	7.5863	GX
000806	C38	1998-04-16	2020-12-31	18324900	1.09997e+08	4.37679e+08	2.52722e+08	1.44909e+06	907430	1.45041e+06	904058	-7.24271e-05	0.000184018	0.000111591	8828800	0.0790775	0.986826	0.049519	0.285093	2.12662e+09	1.71907e+09	21.4778	0	1993-06-20	27	26	3.29584	3.2581	0	1.92284	2.19987	0.029181	-0.80439	0.970501	0.989521	1.10598e+09	7.81439e+08	20.824	C3	0.415306	0.026508	91.8506	4.4689e+07	0.0210141	6.32011e+07	0.0367648	2009	7.60539	GX
000806	C38	1998-04-16	2021-12-31	3.99426e+06	8.4575e+07	4.92161e+08	2.02167e+08	2.52446e+06	932775	1.44909e+06	907430	0.26923	0.00634533	0.275575	2.19572e+06	0.632022	0.970151	0.233529	0.049519	1.7265e+09	2.12662e+09	21.2694	0	1993-06-20	28	27	3.3322	3.29584	0	1.50912	1.92284	-0.562932	0.029181	1.52222	0.970501	1.14404e+09	1.10598e+09	20.8578	C3	0.034421	0.415306	-13.8272	-2.72599e+07	-0.0157892	4.4689e+07	0.0210141	1991	7.59639	GX
000806	C38	1998-04-16	2022-12-31	7.88649e+06	7.80083e+07	6.72142e+08	2.44448e+08	5.57292e+06	1.37488e+06	2.52446e+06	932775	0.386542	0.0560585	0.442601	4.79535e+06	0.706642	0.92856	0.174334	0.233529	2.00652e+09	1.7265e+09	21.4197	0	1993-06-20	29	28	3.3673	3.3322	0	1.31317	1.50912	-0.167753	-0.562932	1.6194	1.52222	1.528e+09	1.14404e+09	21.1472	C3	0.335608	0.034421	0.371429	-3.4016e+07	-0.0169527	-2.72599e+07	-0.0157892	2031	7.61628	GX
000807	C32	1998-04-08	2015-12-31	2.62751e+09	3.24808e+09	2.74893e+08	3.6435e+09	1.96072e+08	5.79224e+07	3.04101e+06	6.55559e+06	0.0734655	0.0195496	0.0930151	2.56235e+09	0.0746229	0.939634	0.0220446	0.00113031	2.92815e+10	2.4405e+10	24.1002	1	1998-03-20	17	16	2.83321	2.77259	1	1.84714	1.27823	-0.014977	-0.029561	0.773096	0.807475	1.58523e+10	1.90928e+10	23.4866	C3	-0.169723	0.278999	-0.061917	3.07608e+09	0.105052	2.95141e+08	0.0120934	8703	9.07142	YN
000807	C32	1998-04-08	2016-12-31	8.95541e+08	4.27393e+09	3.32266e+08	4.48357e+09	5.31458e+07	5.31458e+07	1.96072e+08	5.79224e+07	-0.159598	-0.00533383	-0.164932	0	0.0593449	0.987565	0.0593449	0.0220446	3.19273e+10	2.92815e+10	24.1867	1	1998-03-20	18	17	2.89037	2.83321	1	2.05409	1.84714	0.006475	-0.014977	0.690959	0.773096	1.55433e+10	1.58523e+10	23.4669	C3	-0.019493	-0.169723	0.021401	9.11349e+08	0.0285445	3.07608e+09	0.105052	9134	9.11976	YN
000807	C32	1998-04-08	2017-12-31	1.03864e+09	4.12147e+09	2.45629e+08	4.95224e+09	1.07718e+08	2.57681e+07	5.31458e+07	5.31458e+07	0.0525419	-0.0263592	0.0261827	9.79211e+08	0.103711	0.973864	0.0248096	0.0593449	3.58774e+10	3.19273e+10	24.3034	1	1998-03-20	19	18	2.94444	2.89037	1	1.62122	2.05409	0.019973	0.006475	0.695278	0.690959	2.21299e+10	1.55433e+10	23.8202	C3	0.42376	-0.019493	0.051364	2.0322e+09	0.0566429	9.11349e+08	0.0285445	11186	9.32242	YN
000807	C32	1998-04-08	2018-12-31	5.56217e+08	4.38953e+09	3.08332e+08	4.91673e+09	1.56739e+08	2.8149e+08	1.07718e+08	2.57681e+07	0.0881337	0.459753	0.547887	5.29118e+08	0.281795	0.964293	0.50608	0.0248096	3.75214e+10	3.58774e+10	24.3482	1	1998-03-20	20	19	2.99573	2.94444	1	1.72994	1.62122	-0.046525	0.019973	0.754381	0.695278	2.16894e+10	2.21299e+10	23.8001	C3	-0.019909	0.42376	-0.159253	3.37326e+08	0.00899023	2.0322e+09	0.0566429	12477	9.43164	YN
000807	C32	1998-04-08	2019-12-31	733798000	4.05227e+09	2.37617e+08	5.88902e+09	1.50289e+08	2.45534e+07	1.56739e+08	2.8149e+08	-0.00878952	-0.350147	-0.358936	726806600	0.20481	0.962912	0.0334607	0.50608	3.95795e+10	3.75214e+10	24.4016	1	1998-03-20	21	20	3.04452	2.99573	1	1.62988	1.72994	0.013775	-0.046525	0.682323	0.754381	2.42836e+10	2.16894e+10	23.9131	C3	0.11961	-0.019909	0.045327	3.68392e+09	0.0930766	3.37326e+08	0.00899023	12000	9.39266	YN
000807	C32	1998-04-08	2020-12-31	298334300	1.18678e+09	1.62617e+08	7.34779e+09	1.62632e+07	2.5235e+07	1.50289e+08	2.45534e+07	-0.449248	0.0022848	-0.446963	273773300	0.0545133	0.986296	0.0845864	0.0334607	4.10186e+10	3.95795e+10	24.4373	1	1998-03-20	22	21	3.09104	3.04452	1	1.38702	1.62988	0.030079	0.013775	0.664574	0.682323	2.95731e+10	2.42836e+10	24.1101	C3	0.217821	0.11961	0.098507	4.98089e+09	0.12143	3.68392e+09	0.0930766	12281	9.41581	YN
000807	C32	1998-04-08	2021-12-31	4.85561e+08	1.62264e+09	3.46924e+07	5.03764e+09	1.28977e+07	7.69508e+06	1.62632e+07	2.5235e+07	-0.00693119	-0.0361231	-0.0430543	4.42407e+08	0.0265624	0.992051	0.0158478	0.0845864	3.78371e+10	4.10186e+10	24.3566	1	1998-03-20	23	22	3.13549	3.09104	1	0.908044	1.38702	0.111328	0.030079	0.447359	0.664574	4.16688e+10	2.95731e+10	24.453	C3	0.409011	0.217821	0.223551	6.96163e+09	0.183989	4.98089e+09	0.12143	11662	9.36409	YN
000807	C32	1998-04-08	2022-12-31	6.98582e+08	3.04487e+09	9.59656e+08	4.01172e+09	1.23237e+07	0	1.28977e+07	7.69508e+06	-0.000821549	-0.0110153	-0.0118368	5.83983e+08	0.0176411	0.995953	0	0.0158478	3.90595e+10	3.78371e+10	24.3884	1	1998-03-20	24	23	3.17805	3.13549	1	0.805964	0.908044	0.134872	0.111328	0.352871	0.447359	4.8463e+10	4.16688e+10	24.6041	C3	0.163053	0.409011	0.229201	6.91447e+09	0.177024	6.96163e+09	0.183989	10477	9.25694	YN
000810	C39	1998-06-02	2019-12-31	3215423300	2.10285e+09	4.5945e+09	2.07447e+09	2.69603e+08	1.49512e+09	2.24762e+08	9.32508e+08	0.0139456	0.174972	0.188918	2355765500	0.0838467	0.871792	0.464983	0.390562	1.05413e+10	8.34914e+09	23.0786	1	2002-04-16	17	16	2.83321	2.77259	0	1.18499	1.07556	0.058472	0.037868	0.629257	0.628159	8.89562e+09	7.76262e+09	22.9088	C3	0.145957	0.069996	0.122301	6.07385e+07	0.00576198	-7.75629e+07	-0.00928992	7040	8.85936	SC
000810	C39	1998-06-02	2020-12-31	3425928900	3.33869e+09	3.16367e+09	2.13531e+09	7.41021e+08	1.0593e+09	2.69603e+08	1.49512e+09	0.137603	-0.127211	0.010392	2624685100	0.216298	0.77805	0.309201	0.464983	1.02501e+10	1.05413e+10	23.0506	1	2002-04-16	18	17	2.89037	2.83321	0	1.20479	1.18499	0.034546	0.058472	0.57973	0.629257	8.50781e+09	8.89562e+09	22.8643	C3	-0.043596	0.145957	0.061025	2.44641e+09	0.238671	6.07385e+07	0.00576198	6658	8.80357	SC
000810	C39	1998-06-02	2021-12-31	4.04853e+09	3.44474e+09	3.16501e+09	2.66462e+09	4.67559e+08	1.31383e+09	7.41021e+08	1.0593e+09	-0.0675461	0.0628703	-0.00467586	3.27428e+09	0.115488	0.864269	0.324521	0.309201	1.11972e+10	1.02501e+10	23.1389	1	2002-04-16	19	18	2.94444	2.89037	0	1.03233	1.20479	0.037046	0.034546	0.592888	0.57973	1.08466e+10	8.50781e+09	23.1071	C3	0.274895	-0.043596	0.072586	1.89964e+08	0.0169652	2.44641e+09	0.238671	7634	8.94037	SC
000810	C39	1998-06-02	2022-12-31	5.15408e+09	3.99739e+09	2.99146e+09	2.31447e+09	5.47973e+08	1.23472e+09	4.67559e+08	1.31383e+09	0.015602	-0.0153493	0.000252772	4.20848e+09	0.106318	0.862917	0.239562	0.324521	1.08101e+10	1.11972e+10	23.1037	1	2002-04-16	20	19	2.99573	2.94444	0	0.900197	1.03233	0.074546	0.037046	0.443678	0.592888	1.20086e+10	1.08466e+10	23.2089	C3	0.107133	0.274895	0.105884	1.6104e+09	0.148972	1.89964e+08	0.0169652	5397	8.5936	SC
000811	C34	1998-05-28	2017-12-31	6.03094e+08	8.55527e+08	1.21883e+09	6.94269e+08	3.72367e+08	1.69702e+08	1.70014e+08	3.59188e+08	0.335525	-0.314188	0.0213365	3.69899e+08	0.617427	0.564751	0.281386	0.638719	5.55892e+09	5.27623e+09	22.4387	1	1989-05-18	28	27	3.3322	3.29584	1	1.61031	1.74551	0.059577	0.060684	0.48694	0.545409	3.45208e+09	3.02274e+09	21.9622	C3	0.142037	0.053576	0.108405	7.62713e+07	0.0137205	2.64015e+08	0.0500386	1384	7.23273	SD
000811	C34	1998-05-28	2018-12-31	7.09988e+08	9.71483e+08	1.21296e+09	9.46271e+08	0	3.50658e+08	3.72367e+08	1.69702e+08	-0.52447	0.254872	-0.269597	5.08772e+08	0	1	0.493894	0.281386	6.05096e+09	5.55892e+09	22.5235	1	1989-05-18	29	28	3.3673	3.3322	1	1.67782	1.61031	0.049894	0.059577	0.509518	0.48694	3.60644e+09	3.45208e+09	22.006	C3	0.044716	0.142037	0.099773	3.13049e+08	0.0517354	7.62713e+07	0.0137205	1338	7.19893	SD
000811	C34	1998-05-28	2019-12-31	769556600	1.21353e+09	1.31264e+09	8.37662e+08	0	1.80317e+08	0	3.50658e+08	0	-0.22135	-0.22135	565057900	0	1	0.234313	0.493894	7.43218e+09	6.05096e+09	22.7291	1	1989-05-18	30	29	3.4012	3.3673	1	1.94518	1.67782	0.063062	0.049894	0.465657	0.509518	3.82083e+09	3.60644e+09	22.0637	C3	0.059446	0.044716	0.121866	3.84114e+08	0.0516826	3.13049e+08	0.0517354	1383	7.23201	SD
000811	C34	1998-05-28	2020-12-31	705362700	1.43982e+09	1.02964e+09	8.36378e+08	3.32688e+08	1.76314e+08	0	1.80317e+08	0.471656	-0.0056748	0.465981	549335400	0.471656	0.768937	0.249963	0.234313	8.18614e+09	7.43218e+09	22.8257	1	1989-05-18	31	30	3.43399	3.4012	1	2.02449	1.94518	0.028393	0.063062	0.452985	0.465657	4.04355e+09	3.82083e+09	22.1204	C3	0.058291	0.059446	0.045563	5.29e+08	0.0646215	3.84114e+08	0.0516826	1403	7.24637	SD
000811	C34	1998-05-28	2021-12-31	8.10747e+08	1.65988e+09	1.25236e+09	1.2032e+09	0	2.16657e+08	3.32688e+08	1.76314e+08	-0.410348	0.0497592	-0.360589	6.06299e+08	0	1	0.267231	0.249963	9.86385e+09	8.18614e+09	23.0121	1	1989-05-18	32	31	3.46574	3.43399	1	1.83225	2.02449	0.031839	0.028393	0.497587	0.452985	5.38348e+09	4.04355e+09	22.4066	C3	0.331374	0.058291	0.034418	4.6006e+08	0.046641	5.29e+08	0.0646215	1446	7.27656	SD
000811	C34	1998-05-28	2022-12-31	7.28889e+08	2.2578e+09	1.47908e+09	1.542e+09	0	2.3374e+08	0	2.16657e+08	0	0.0234375	0.0234375	5.52874e+08	0	1	0.32068	0.267231	1.08922e+10	9.86385e+09	23.1113	1	1989-05-18	33	32	3.49651	3.46574	1	1.78511	1.83225	0.038807	0.031839	0.5149	0.497587	6.10167e+09	5.38348e+09	22.5318	C3	0.133407	0.331374	0.054593	6.41881e+08	0.0589306	4.6006e+08	0.046641	4254	8.35561	SD
000813	C27	1998-05-19	2015-12-31	1.03245e+08	1.48604e+08	2.03171e+07	5.7755e+07	0	0	2.26105e+06	1.4143e+07	-0.0218998	-0.136985	-0.158884	1.06449e+08	0	1	0	0.136007	1.97227e+09	2.03172e+09	21.4024	0	1981-01-01	34	33	3.52636	3.49651	1	3.86134	3.63215	0.015253	0.025255	0.303912	0.334566	5.10773e+08	5.59372e+08	20.0514	C2	-0.086881	-0.017225	0.022403	1.24914e+08	0.0633352	1.36465e+08	0.0671673	1144	7.04229	XJ
000813	C27	1998-05-19	2018-12-31	1.43707e+06	1.4447e+09	1.33923e+09	5.7019e+07	0	0	33871.9	675040	-0.02357	-0.469732	-0.493302	0	0	1	0	0.371686	5.92164e+09	5.13898e+09	22.5019	1	1981-01-01	37	36	3.61092	3.58352	0	1.79944	2.31455	0.15714	0.15476	0.108104	0.115503	3.29083e+09	2.22029e+09	21.9144	C2	0.482158	0.538667	0.213867	3.79781e+08	0.0641344	3.84637e+08	0.0748469	900	6.80239	XJ
000813	C27	1998-05-19	2019-12-31	925500	1.48171e+09	2.93871e+08	3.30393e+07	13904.5	236228	0	0	0.0150237	0.255244	0.270268	992345	0.0150237	0.999991	0.255244	0	5.9278e+09	5.92164e+09	22.5029	1	1981-01-01	38	37	3.63759	3.61092	0	3.33966	1.79944	0.056632	0.15714	0.053334	0.108104	1.77497e+09	3.29083e+09	21.297	C2	-0.460632	0.482158	0.063629	1.55881e+09	0.262966	3.79781e+08	0.0641344	960	6.86693	XJ
000813	C27	1998-05-19	2020-12-31	566500	2.41345e+09	2.71871e+08	5.35928e+07	9.53165e+06	228094	13904.5	236228	16.801	-0.0143587	16.7866	172300	16.8255	0.996051	0.402638	0.255244	6.39944e+09	5.9278e+09	22.5795	1	1981-01-01	39	38	3.66356	3.63759	0	6.64623	3.33966	0.04276	0.056632	0.069751	0.053334	9.62868e+08	1.77497e+09	20.6854	C2	-0.457529	-0.460632	0.01277	8.27536e+08	0.129314	1.55881e+09	0.262966	1132	7.03174	XJ
000813	C27	1998-05-19	2021-12-31	2.05287e+06	1.47372e+09	3.18815e+08	3.13038e+07	6158.1	216663	9.53165e+06	228094	-4.64009	-0.00556824	-4.64566	718836	0.00299976	0.999996	0.105542	0.402638	5.77804e+09	6.39944e+09	22.4773	1	1981-01-01	40	39	3.68888	3.66356	1	7.86685	6.64623	-0.01665	0.04276	0.053314	0.069751	7.3448e+08	9.62868e+08	20.4147	C2	-0.237196	-0.457529	-0.017283	4.24099e+07	0.00733985	8.27536e+08	0.129314	1073	6.97821	XJ
000813	C27	1998-05-19	2022-12-31	432513	2.59914e+09	3.3426e+08	1.40813e+08	6727.18	232041	6158.1	216663	0.00131575	0.0355548	0.0368706	181120	0.0155537	0.999997	0.536496	0.105542	5.6744e+09	5.77804e+09	22.4592	1	1981-01-01	41	40	3.71357	3.68888	1	9.94016	7.86685	-0.027037	-0.01665	0.068797	0.053314	5.70855e+08	7.3448e+08	20.1626	C2	-0.222776	-0.237196	-0.028215	1.6172e+08	0.0284999	4.24099e+07	0.00733985	1082	6.98657	XJ
000816	C34	1997-08-18	2015-12-31	7.88616e+08	1.68075e+09	4.02408e+08	5.58016e+08	2.69861e+07	5.10603e+07	5.30747e+07	3.25396e+07	-0.0330815	0.023485	-0.00959643	7.34872e+08	0.0342196	0.983944	0.0647467	0.0339389	6.62641e+09	7.13334e+09	22.6143	1	1991-01-09	24	23	3.17805	3.13549	0	3.52996	3.05605	0.000625	0.006003	0.432806	0.479443	1.87719e+09	2.33417e+09	21.353	C3	-0.195778	-0.158412	-0.002666	1.5594e+08	0.023533	-3.04102e+07	-0.0042631	3735	8.2255	JS
000816	C34	1997-08-18	2016-12-31	7.96226e+08	1.72233e+09	3.49867e+08	6.77919e+08	1.49658e+08	2.83271e+08	2.69861e+07	5.10603e+07	0.154067	0.291638	0.445705	7.41663e+08	0.18796	0.913107	0.355766	0.0647467	6.47368e+09	6.62641e+09	22.591	1	1991-01-09	25	24	3.21888	3.17805	0	3.5292	3.52996	-0.025401	0.000625	0.425401	0.432806	1.83432e+09	1.87719e+09	21.3299	C3	-0.022839	-0.195778	-0.042335	1.32433e+08	0.0204572	1.5594e+08	0.023533	3243	8.08425	JS
000816	C34	1997-08-18	2017-12-31	7.23567e+08	1.73368e+09	2.6906e+08	5.85521e+08	1.72808e+07	2.14042e+08	1.49658e+08	2.83271e+08	-0.182951	-0.0956768	-0.278628	6.6379e+08	0.0238828	0.990032	0.295815	0.355766	6.1661e+09	6.47368e+09	22.5423	1	1991-01-09	26	25	3.2581	3.21888	0	3.54318	3.5292	-0.048678	-0.025401	0.44567	0.425401	1.74027e+09	1.83432e+09	21.2773	C3	-0.051272	-0.022839	-0.080725	-2.64809e+07	-0.0042946	1.32433e+08	0.0204572	2935	7.98446	JS
000816	C34	1997-08-18	2018-12-31	9.43294e+08	1.19818e+09	1.38065e+08	4.76522e+08	0	0	1.72808e+07	2.14042e+08	-0.0183197	-0.226909	-0.245229	8.28258e+08	0	1	0	0.295815	5.57297e+09	6.1661e+09	22.4412	1	1991-01-09	27	26	3.29584	3.2581	0	3.64762	3.54318	0.000432	-0.048678	0.388959	0.44567	1.52784e+09	1.74027e+09	21.1471	C3	-0.122068	-0.051272	-0.003448	1.10977e+07	0.00199133	-2.64809e+07	-0.0042946	2337	7.75662	JS
000816	C34	1997-08-18	2019-12-31	642018800	1.98212e+08	1.32764e+08	4.91956e+08	0	0	0	0	0	0	0	589336600	0	1	0	0	3.83166e+09	5.57297e+09	22.0666	1	1991-01-09	28	27	3.3322	3.29584	0	2.65102	3.64762	-0.276231	0.000432	0.384459	0.388959	1.44535e+09	1.52784e+09	21.0916	C3	-0.053988	-0.122068	-0.309755	-6.29155e+07	-0.0164199	1.10977e+07	0.00199133	1911	7.55538	JS
000816	C34	1997-08-18	2020-12-31	825269700	3.41353e+08	1.30365e+08	5.3091e+08	3.96868e+07	5.22857e+07	0	0	0.0480895	0.0633559	0.111445	751398000	0.0480895	0.883737	0.0633559	0	3.68949e+09	3.83166e+09	22.0288	1	1991-01-09	29	28	3.3673	3.3322	0	2.12005	2.65102	0.020513	-0.276231	0.340061	0.384459	1.74028e+09	1.44535e+09	21.2773	C3	0.204052	-0.053988	0.03208	1.53252e+08	0.0415374	-6.29155e+07	-0.0164199	1758	7.47193	JS
000816	C34	1997-08-18	2021-12-31	1300101686	4.229e+08	1.69526e+08	5.27441e+08	5.84154e+07	0	3.96868e+07	5.22857e+07	0.0144055	-0.0402166	-0.0258111	1.23113e+09	0.0449314	0.861869	0	0.0633559	3.88525e+09	3.68949e+09	22.0805	1	1991-01-09	30	29	3.4012	3.3673	0	1.70252	2.12005	0.016568	0.020513	0.349025	0.340061	2.28206e+09	1.74028e+09	21.5483	C3	0.311316	0.204052	0.026115	1.75579e+08	0.0451913	1.53252e+08	0.0415374	1478	7.29845	JS
000816	C34	1997-08-18	2022-12-31	7.15615e+08	3.6319e+08	1.86142e+08	3.28029e+08	3.2505e+07	3.50459e+07	5.84154e+07	0	-0.0362072	0.048973	0.0127659	6.7027e+08	0.0454225	0.910501	0.048973	0	3.42335e+09	3.88525e+09	21.9539	0	1991-01-09	31	30	3.43399	3.4012	0	2.81772	1.70252	-0.002555	0.016568	0.259483	0.349025	1.21494e+09	2.28206e+09	20.918	C3	-0.467613	0.311316	-0.003439	-2.38807e+08	-0.0697583	1.75579e+08	0.0451913	1357	7.21303	JS
000818	C26	1997-10-17	2015-12-31	5.7866e+07	1.52301e+08	3.56312e+07	1.52579e+08	681695	0	779800	0	-0.00169538	0	-0.00169538	51804100	0.0117806	0.995524	0	0	2.57634e+09	2.66879e+09	21.6696	0	1997-09-16	18	17	2.89037	2.83321	0	0.997664	0.902852	0.047033	0.033063	0.162803	0.238306	2.58237e+09	2.95596e+09	21.672	C2	-0.126385	0.114028	0.059523	1.81356e+08	0.070393	3.70375e+08	0.13878	5240	8.56408	LN
000818	C26	1997-10-17	2016-12-31	3.1013e+06	2.28734e+08	3.77952e+07	1.43287e+08	3.55094e+06	1.66753e+07	681695	0	0.925173	5.37688	6.30206	2651500	1.14498	0.984476	5.37688	0	2.66571e+09	2.57634e+09	21.7037	0	1997-09-16	19	18	2.94444	2.89037	0	1.02307	0.997664	0.041844	0.047033	0.129885	0.162803	2.6056e+09	2.58237e+09	21.6809	C2	0.008996	-0.126385	0.035286	1.54728e+08	0.0580437	1.81356e+08	0.070393	4987	8.51459	LN
000818	C26	1997-10-17	2017-12-31	1.54277e+06	1.24845e+08	2.27972e+08	3.17538e+08	4.77019e+06	2.94592e+06	3.55094e+06	1.66753e+07	0.790298	-8.89918	-8.10888	1.1553e+06	3.09196	0.961791	1.9095	5.37688	3.80224e+09	2.66571e+09	22.0589	1	1997-09-16	20	19	2.99573	2.94444	0	1.118	1.02307	0.068964	0.041844	0.314749	0.129885	3.40092e+09	2.6056e+09	21.9473	C2	0.305233	0.008996	0.086245	4.79008e+08	0.12598	1.54728e+08	0.0580437	4864	8.48962	LN
000818	C26	1997-10-17	2018-12-31	1.40505e+07	2.81849e+08	4.13261e+08	4.52734e+08	2.26823e+07	0	4.77019e+06	2.94592e+06	1.27484	-0.209667	1.06517	1.0611e+07	1.61435	0.919523	0	1.9095	4.22162e+09	3.80224e+09	22.1635	1	1997-09-16	21	20	3.04452	2.99573	0	1.10359	1.118	0.12247	0.068964	0.41607	0.314749	3.82535e+09	3.40092e+09	22.0649	C2	0.124798	0.305233	0.20156	4.02717e+08	0.095394	4.79008e+08	0.12598	4562	8.42552	LN
000818	C26	1997-10-17	2019-12-31	10274000	3.0905e+08	3.84834e+08	5.18695e+08	5.35419e+06	4.52699e+07	2.26823e+07	0	-1.6866	4.40626	2.71966	9127700	0.52114	0.982675	4.40626	0	4.45009e+09	4.22162e+09	22.2162	1	1997-09-16	22	21	3.09104	3.04452	0	1.17916	1.10359	0.070195	0.12247	0.380929	0.41607	3.77395e+09	3.82535e+09	22.0514	C2	-0.013438	0.124798	0.112181	2.19975e+08	0.0494316	4.02717e+08	0.095394	4218	8.34712	LN
000818	C26	1997-10-17	2020-12-31	12123100	3.74834e+08	4.44211e+08	4.80512e+08	9.63497e+06	1.93529e+07	5.35419e+06	4.52699e+07	0.35311	-2.13782	-1.78471	8757900	0.794762	0.974295	1.59637	4.40626	4.82888e+09	4.45009e+09	22.2979	1	1997-09-16	23	22	3.13549	3.09104	1	1.36544	1.17916	0.046939	0.070195	0.346245	0.380929	3.53649e+09	3.77395e+09	21.9864	C2	-0.062919	-0.013438	0.045685	181354272	0.0375562	2.19975e+08	0.0494316	4327	8.37263	LN
000818	C26	1997-10-17	2021-12-31	1.84479e+07	5.35938e+08	4.32496e+08	2.66147e+08	9.36019e+06	9.16485e+06	9.63497e+06	1.93529e+07	-0.0148953	-0.552261	-0.567157	1.20447e+07	0.507384	0.982535	0.496795	1.59637	5.25037e+09	4.82888e+09	22.3816	1	1997-09-16	24	23	3.17805	3.13549	1	1.08064	1.36544	0.133554	0.046939	0.294584	0.346245	4.85857e+09	3.53649e+09	22.304	C2	0.373839	-0.062919	0.175068	7.22159e+08	0.137544	181354272	0.0375562	3743	8.22764	LN
000818	C26	1997-10-17	2022-12-31	1.54923e+07	4.30165e+08	5.77049e+08	3.06278e+08	4.35261e+06	1.19757e+07	9.36019e+06	9.16485e+06	-0.323229	0.181436	-0.141793	1.1228e+07	0.280952	0.989882	0.773009	0.496795	5.11476e+09	5.25037e+09	22.3554	1	1997-09-16	25	24	3.21888	3.17805	1	1.19172	1.08064	0.03867	0.133554	0.249466	0.294584	4.29191e+09	4.85857e+09	22.18	C2	-0.11663	0.373839	0.042653	2.24234e+08	0.0438406	7.22159e+08	0.137544	3712	8.21933	LN
000820	C42	1998-06-30	2017-12-31	5.5625e+08	4.44169e+08	4.1645e+08	3.33325e+08	1.1879e+06	4.79077e+08	9.53109e+06	5.33365e+08	-0.014999	-0.0975971	-0.112596	2.08814e+08	0.00213556	0.997326	0.861261	0.835845	2.55094e+09	1.19558e+09	21.6597	0	1993-04-02	24	23	3.17805	3.13549	0	2.96533	1.38161	0.038541	0.181916	0.719888	0.484575	8.60253e+08	8.65351e+08	20.5727	C4	-0.005891	2.55889	0.159544	-9.38843e+08	-0.368038	-104009678	-0.0869952	1056	6.96224	JX
000821	C35	1998-06-26	2015-12-31	1.98923e+08	2.94104e+08	3.27993e+08	2.53431e+08	0	0	0	0	0	0	0	1.12246e+08	0	1	0	0	2.77839e+09	1.93932e+09	21.7451	0	1993-03-30	22	21	3.09104	3.04452	0	2.70501	2.10092	0.023625	0.011322	0.360654	0.394635	1.02713e+09	9.23081e+08	20.75	C3	0.112714	0.274889	0.035477	1.54612e+08	0.0556483	2.16957e+07	0.0111872	2620	7.87093	HBS
000821	C35	1998-06-26	2016-12-31	2.43126e+08	5.16523e+08	4.04107e+08	2.75357e+08	0	0	0	0	0	0	0	1.28689e+08	0	1	0	0	2.94678e+09	2.77839e+09	21.804	0	1993-03-30	23	22	3.13549	3.09104	0	2.29942	2.70501	0.031023	0.023625	0.36767	0.360654	1.28153e+09	1.02713e+09	20.9713	C3	0.247685	0.112714	0.045953	7.6084e+07	0.0258194	1.54612e+08	0.0556483	2280	7.73193	HBS
000821	C35	1998-06-26	2017-12-31	2.75959e+08	4.40111e+08	6.04455e+08	4.23831e+08	0	0	0	0	0	0	0	1.03099e+08	0	1	0	0	3.00718e+09	2.94678e+09	21.8243	0	1993-03-30	24	23	3.17805	3.13549	0	1.95713	2.29942	0.046999	0.031023	0.366061	0.36767	1.53652e+09	1.28153e+09	21.1528	C3	0.198978	0.247685	0.071375	6.74802e+07	0.0224397	7.6084e+07	0.0258194	2065	7.63289	HBS
000821	C35	1998-06-26	2018-12-31	3.8432e+08	6.57756e+08	8.27207e+08	7.30656e+08	3.22861e+07	1.80936e+08	0	0	0.0840083	0.470794	0.554803	0	0.0840083	0.950915	0.470794	0	5.12369e+09	3.00718e+09	22.3571	1	1993-03-30	25	24	3.21888	3.17805	0	2.33885	1.95713	0.022772	0.046999	0.440728	0.366061	2.19069e+09	1.53652e+09	21.5075	C3	0.425745	0.198978	0.042445	1.40554e+08	0.0274322	6.74802e+07	0.0224397	2858	7.95788	HBS
000821	C35	1998-06-26	2019-12-31	486176400	6.52218e+08	8.23613e+08	7.98051e+08	2.25514e+08	1.60911e+08	3.22861e+07	1.80936e+08	0.397443	-0.0411881	0.356255	0	0.463851	0.654236	0.330973	0.470794	4.9221e+09	5.12369e+09	22.317	1	1993-03-30	26	25	3.2581	3.21888	0	2.17393	2.33885	-0.106243	0.022772	0.531847	0.440728	2.26415e+09	2.19069e+09	21.5405	C3	0.033532	0.425745	-0.184965	3.85515e+07	0.00783233	1.40554e+08	0.0274322	3166	8.06022	HBS
000821	C35	1998-06-26	2020-12-31	648274400	6.65095e+08	9.86367e+08	1.21545e+09	2.65952e+08	2.29935e+08	2.25514e+08	1.60911e+08	0.0623792	0.106474	0.168853	485034200	0.410247	0.600129	0.354688	0.330973	6.17121e+09	4.9221e+09	22.5432	1	1993-03-30	27	26	3.29584	3.2581	0	2.01682	2.17393	0.00573	-0.106243	0.617966	0.531847	3.05987e+09	2.26415e+09	21.8416	C3	0.351445	0.033532	0.015227	2.53283e+08	0.0410427	3.85515e+07	0.00783233	3472	8.15249	HBS
000821	C35	1998-06-26	2021-12-31	9.40818e+08	1.50534e+09	1.12689e+09	1.56341e+09	5.07237e+08	4.03789e+08	2.65952e+08	2.29935e+08	0.256463	0.18479	0.441253	7.39001e+08	0.539145	0.66304	0.42919	0.354688	7.83976e+09	6.17121e+09	22.7825	1	1993-03-30	28	27	3.3322	3.29584	0	1.91885	2.01682	0.015151	0.00573	0.618869	0.617966	4.08566e+09	3.05987e+09	22.1307	C3	0.335237	0.351445	0.041397	6.42194e+08	0.081915	2.53283e+08	0.0410427	3555	8.17611	HBS
000821	C35	1998-06-26	2022-12-31	9.03001e+08	1.59833e+09	1.52709e+09	2.31426e+09	5.99431e+08	3.78219e+06	5.07237e+08	4.03789e+08	0.102097	-0.442975	-0.340878	6.35049e+08	0.663821	0.624965	0.00418847	0.42919	9.96401e+09	7.83976e+09	23.0222	1	1993-03-30	29	28	3.3673	3.3322	0	2.04696	1.91885	0.032923	0.015151	0.662627	0.618869	4.86771e+09	4.08566e+09	22.3059	C3	0.191413	0.335237	0.108139	2.49791e+08	0.0250693	6.42194e+08	0.081915	4355	8.37908	HBS
000822	C26	1998-07-03	2021-12-31	3.75669e+08	1.34109e+09	7.49606e+07	6.85231e+08	0	2.94658e+06	0	0	0	0.00784355	0.00784355	3.35169e+08	0	1	0.00784355	0	5.57055e+09	4.30618e+09	22.4408	1	1998-06-04	23	22	3.13549	3.09104	1	0.952091	1.16774	0.10868	-0.05846	0.368316	0.300277	5.85085e+09	3.68761e+09	22.4899	C2	0.586623	-0.202035	0.15121	9.40853e+08	0.168898	-4.96752e+08	-0.115358	4631	8.44053	SD
000822	C26	1998-07-03	2022-12-31	8.74786e+08	1.29147e+09	44469488	1.19585e+09	0	1.65647e+07	0	2.94658e+06	0	0.0155673	0.0155673	7.09707e+08	0	1	0.0189357	0.00784355	6.89932e+09	5.57055e+09	22.6547	1	1998-06-04	24	23	3.17805	3.13549	1	0.710364	0.952091	0.160679	0.10868	0.401898	0.368316	9.71237e+09	5.85085e+09	22.9967	C2	0.659992	0.586623	0.327944	1.04318e+09	0.151201	9.40853e+08	0.168898	5161	8.54889	SD
000823	C39	1997-10-08	2015-12-31	1.95201e+09	7.99946e+08	1.05231e+09	5.48489e+08	1.64757e+08	5.95668e+08	7.01654e+07	4.79713e+08	0.0484586	0.0594029	0.107862	1.58797e+09	0.0844037	0.79404	0.305156	0.270427	4.61451e+09	4.766e+09	22.2525	1	1997-09-05	18	17	2.89037	2.83321	1	1.26811	1.19712	0.026467	0.041277	0.312977	0.33981	3.63889e+09	3.98124e+09	22.0149	C3	-0.085989	0.123295	0.036416	3.50635e+08	0.0759853	1.95023e+08	0.0409196	6332	8.75337	GD
000823	C39	1997-10-08	2016-12-31	2.05168e+09	9.997e+08	1.06331e+09	6.22732e+08	1.99917e+08	6.37527e+08	1.64757e+08	5.95668e+08	0.017137	0.0204025	0.0375395	1.61733e+09	0.0974405	0.800023	0.310734	0.305156	4.71886e+09	4.61451e+09	22.2748	1	1997-09-05	19	18	2.94444	2.89037	1	1.33582	1.26811	0.049318	0.026467	0.292314	0.312977	3.53256e+09	3.63889e+09	21.9853	C3	-0.029222	-0.085989	0.056647	5.00294e+08	0.10602	3.50635e+08	0.0759853	6296	8.74767	GD
000823	C39	1997-10-08	2021-12-31	3.05469e+09	1.56671e+09	1.84846e+09	1.23417e+09	8.25738e+07	1.02e+09	9.07845e+07	9.21116e+08	-0.0026879	0.0323702	0.0296823	2.53562e+09	0.0270318	0.947295	0.333912	0.342149	8.33035e+09	6.91636e+09	22.8432	1	1997-09-05	24	23	3.17805	3.13549	1	1.23758	1.33816	0.052991	0.052934	0.434909	0.376553	6.73116e+09	5.16855e+09	22.63	C3	0.30233	0.06751	0.089761	6.01429e+08	0.0721973	4.09867e+08	0.0592605	7077	8.86461	GD
000823	C39	1997-10-08	2022-12-31	3.17475e+09	1.89528e+09	1.79216e+09	9.40717e+08	1.47708e+08	9.27286e+08	8.25738e+07	1.02e+09	0.0205162	-0.0292024	-0.00868617	2.56852e+09	0.0465257	0.922065	0.292081	0.333912	8.58536e+09	8.33035e+09	22.8733	1	1997-09-05	25	24	3.21888	3.17805	1	1.2866	1.23758	0.057864	0.052991	0.410243	0.434909	6.67288e+09	6.73116e+09	22.6213	C3	-0.008658	0.30233	0.095902	8.42243e+08	0.0981022	6.01429e+08	0.0721973	7394	8.90842	GD
000825	C31	1998-10-21	2015-12-31	9.89017e+09	4.749e+09	2.62703e+09	4.79997e+09	8.07492e+08	1.07518e+09	5.88199e+08	1.40383e+09	0.0221729	-0.0332306	-0.0110577	8.93774e+09	0.081646	0.829966	0.108712	0.106405	7.24478e+10	7.63058e+10	25.0061	1	1998-06-11	17	16	2.83321	2.77259	1	1.06678	0.87944	-0.052815	0.003638	0.695064	0.659902	6.79127e+10	8.67664e+10	24.9415	C3	-0.217293	-0.173813	-0.14763	2.72867e+09	0.037664	5.42139e+09	0.0710481	18606	9.83124	SX
000825	C31	1998-10-21	2016-12-31	9.05058e+09	6.58532e+09	2.01499e+09	6.08528e+09	7.78771e+08	6.28799e+08	8.07492e+08	1.07518e+09	-0.00317341	-0.0493201	-0.0524935	7.93752e+09	0.0860466	0.881741	0.0694762	0.108712	7.25865e+10	7.24478e+10	25.008	1	1998-06-11	18	17	2.89037	2.83321	1	1.27932	1.06678	0.014077	-0.052815	0.681353	0.695064	5.67382e+10	6.79127e+10	24.7617	C3	-0.164542	-0.217293	0.040854	7.65401e+09	0.105447	2.72867e+09	0.037664	19080	9.8564	SX
000825	C31	1998-10-21	2017-12-31	1.27076e+10	1.01933e+10	1.52565e+09	7.09547e+09	2.1032e+09	7.80708e+08	7.78771e+08	6.28799e+08	0.104223	0.0119542	0.116178	1.08083e+10	0.165507	0.793669	0.0614362	0.0694762	7.44961e+10	7.25865e+10	25.034	1	1998-06-11	19	18	2.94444	2.89037	1	1.09893	1.27932	0.058642	0.014077	0.633015	0.681353	6.77898e+10	5.67382e+10	24.9397	C3	0.194782	-0.164542	0.12254	1.08856e+10	0.146123	7.65401e+09	0.105447	19901	9.89853	SX
000825	C31	1998-10-21	2018-12-31	1.17452e+10	1.04982e+10	1.24113e+09	5.16698e+09	1.1035e+09	6.05116e+08	2.1032e+09	7.80708e+08	-0.0851156	-0.0149501	-0.100066	1.02043e+10	0.0939529	0.894887	0.0515201	0.0614362	7.18233e+10	7.44961e+10	24.9975	1	1998-06-11	20	19	2.99573	2.94444	1	0.984607	1.09893	0.068358	0.058642	0.570826	0.633015	7.29461e+10	6.77898e+10	25.013	C3	0.076063	0.194782	0.163872	9.20982e+09	0.128229	1.08856e+10	0.146123	19468	9.87653	SX
000825	C31	1998-10-21	2019-12-31	9053652500	9.80984e+09	1.05781e+09	4.84558e+09	4.28081e+08	3.55965e+08	1.1035e+09	6.05116e+08	-0.0746018	-0.0275193	-0.102121	8207052700	0.0472827	0.956362	0.0393173	0.0515201	6.95482e+10	7.18233e+10	24.9653	1	1998-06-11	21	20	3.04452	2.99573	1	0.987629	0.984607	0.029675	0.068358	0.536267	0.570826	7.04194e+10	7.29461e+10	24.9777	C3	-0.034638	0.076063	0.048581	3.87137e+09	0.0556646	9.20982e+09	0.128229	18985	9.8514	SX
000825	C31	1998-10-21	2020-12-31	6040344500	9.52172e+09	9.28891e+08	4.59361e+09	4.19681e+08	1.99793e+08	4.28081e+08	3.55965e+08	-0.00139061	-0.0258548	-0.0272455	5563865200	0.0694797	0.955924	0.0330765	0.0393173	6.82983e+10	6.95482e+10	24.9472	1	1998-06-11	22	21	3.09104	3.04452	1	1.01304	0.987629	0.025028	0.029675	0.510334	0.536267	6.74194e+10	7.04194e+10	24.9342	C3	-0.042602	-0.034638	0.025696	6.88572e+09	0.100818	3.87137e+09	0.0556646	18786	9.84087	SX
000825	C31	1998-10-21	2021-12-31	5886238158	9.32419e+09	8.55832e+08	6.51832e+09	6.60518e+08	3.18017e+08	4.19681e+08	1.99793e+08	0.0409153	0.0200849	0.0610001	5.14669e+09	0.112214	0.929161	0.0540273	0.0330765	6.75994e+10	6.82983e+10	24.9369	1	1998-06-11	23	22	3.13549	3.09104	1	0.666415	1.01304	0.092431	0.025028	0.474259	0.510334	1.01437e+11	6.74194e+10	25.3427	C3	0.504572	-0.042602	0.199409	1.57668e+10	0.233239	6.88572e+09	0.100818	17087	9.74607	SX
000825	C31	1998-10-21	2022-12-31	7.33426e+09	1.10693e+10	6.87906e+08	9.69887e+09	3.59393e+08	5.30991e+07	6.60518e+08	3.18017e+08	-0.0410574	-0.0361207	-0.0771781	7.02124e+09	0.049002	0.967532	0.00723988	0.0540273	7.28594e+10	6.75994e+10	25.0118	1	1998-06-11	24	23	3.17805	3.13549	1	0.746094	0.666415	0.001992	0.092431	0.487396	0.474259	9.76544e+10	1.01437e+11	25.3047	C3	-0.037294	0.504572	4.9e-05	5.11116e+09	0.070151	1.57668e+10	0.233239	15123	9.62397	SX
000830	C26	1998-08-07	2015-12-31	8.66217e+08	9.72932e+08	7.00462e+07	1.56029e+09	3.36172e+07	6.53015e+07	5.53761e+07	3.88927e+07	-0.0251195	0.0304875	0.00536806	7.32559e+08	0.0388092	0.965448	0.075387	0.0778648	2.23668e+10	1.98619e+10	23.8308	1	1998-06-11	17	16	2.83321	2.77259	1	1.73778	1.52439	0.012935	0.018179	0.643975	0.699157	1.28709e+10	1.30294e+10	23.2782	C2	-0.012163	0.178446	0.037701	1.74326e+09	0.0779395	1.32012e+09	0.0664651	12594	9.44098	SD
000830	C26	1998-08-07	2016-12-31	5.93573e+08	9.45438e+08	4.28781e+07	1.77597e+09	0	0	3.36172e+07	6.53015e+07	-0.0566353	-0.110014	-0.16665	4.99739e+08	0	1	0	0.075387	2.50645e+10	2.23668e+10	23.9447	1	1998-06-11	18	17	2.89037	2.83321	1	2.2893	1.73778	0.010078	0.012935	0.655232	0.643975	1.09486e+10	1.28709e+10	23.1165	C2	-0.149356	-0.012163	0.030111	1.0826e+09	0.0431925	1.74326e+09	0.0779395	12460	9.43028	SD
000830	C26	1998-08-07	2017-12-31	1.06529e+09	7.71616e+08	1.02133e+08	2.23084e+09	1.07863e+08	0	0	0	0.101252	0	0.101252	7.76555e+08	0.101252	0.860212	0	0	2.77747e+10	2.50645e+10	24.0474	1	1998-06-11	19	18	2.94444	2.89037	1	1.76215	2.2893	0.070204	0.010078	0.622247	0.655232	1.57618e+10	1.09486e+10	23.4809	C2	0.439624	-0.149356	0.168172	4.00678e+09	0.14426	1.0826e+09	0.0431925	11971	9.39024	SD
000830	C26	1998-08-07	2018-12-31	1.3406e+09	5.79364e+08	1.0221e+08	1.36458e+09	144182	1.00465e+08	1.07863e+08	0	-0.0803509	0.0749401	-0.00541078	9.06707e+08	0.000107551	0.999751	0.0749401	0	2.77865e+10	2.77747e+10	24.0478	1	1998-06-11	20	19	2.99573	2.94444	1	1.30546	1.76215	0.110362	0.070204	0.60466	0.622247	2.12848e+10	1.57618e+10	23.7813	C2	0.350407	0.439624	0.269812	5.26513e+09	0.189485	4.00678e+09	0.14426	11980	9.39099	SD
000830	C26	1998-08-07	2019-12-31	1116519900	5.19161e+08	8.3612e+07	9.42828e+08	433603	7.8808e+07	144182	1.00465e+08	0.000259217	-0.0193967	-0.0191375	880080700	0.000388352	0.999165	0.0705836	0.0749401	3.02103e+10	2.77865e+10	24.1314	1	1998-06-11	21	20	3.04452	2.99573	1	1.67078	1.30546	0.056006	0.110362	0.625409	0.60466	18081576304	2.12848e+10	23.6182	C2	-0.150495	0.350407	0.092644	3.09581e+09	0.102475	5.26513e+09	0.189485	12099	9.40088	SD
000830	C26	1998-08-07	2020-12-31	1128537100	3.63854e+08	5.72714e+07	9.17697e+08	1.51518e+06	4.31096e+07	433603	7.8808e+07	0.000958386	-0.0316325	-0.0306741	0	0.0013426	0.995836	0.0381995	0.0705836	3.1874e+10	3.02103e+10	24.1851	1	1998-06-11	22	21	3.09104	3.04452	1	1.8118	1.67078	0.025882	0.056006	0.548661	0.625409	1.75925e+10	18081576304	23.5907	C2	-0.027051	-0.150495	-0.008763	3.01057e+09	0.0944523	3.09581e+09	0.102475	12511	9.43436	SD
000830	C26	1998-08-07	2021-12-31	4.00207e+09	3.78669e+08	9.06497e+07	8.28819e+08	61941.6	7.40283e+07	1.51518e+06	4.31096e+07	-0.000363121	0.00772569	0.00736257	1.48648e+09	1.54774e-05	0.999836	0.0184975	0.0381995	3.21155e+10	3.1874e+10	24.1926	1	1998-06-11	23	22	3.13549	3.09104	1	1.0101	1.8118	0.143844	0.025882	0.43734	0.548661	3.17943e+10	1.75925e+10	24.1826	C2	0.807271	-0.027051	0.046989	9.46433e+09	0.294696	3.01057e+09	0.0944523	12414	9.42658	SD
000830	C26	1998-08-07	2022-12-31	1.71474e+09	2.94889e+08	6.18857e+07	1.45395e+09	0	6.32984e+07	61941.6	7.40283e+07	-3.61229e-05	-0.00625743	-0.00629355	1.27418e+09	0	1	0.0369142	0.0184975	3.44074e+10	3.21155e+10	24.2615	1	1998-06-11	24	23	3.17805	3.13549	1	1.13344	1.0101	0.091717	0.143844	0.492688	0.43734	3.03567e+10	3.17943e+10	24.1363	C2	-0.045217	0.807271	0.12272	5116193522	0.148694	9.46433e+09	0.294696	12373	9.42327	SD
000833	S90	1998-11-11	2015-12-31	3.9184e+06	7.15535e+08	5.14259e+07	1.22592e+08	3.23574e+06	64286.6	0	0	0.82578	0.0164063	0.842186	1.58293e+06	0.82578	0.995478	0.0164063	0	3.4056e+09	1.24035e+09	21.9487	0	1994-10-05	21	20	3.04452	2.99573	1	1.96243	1.176	0.039496	0.022692	0.225619	0.315745	1.7354e+09	1.05472e+09	21.2745	S	0.645369	-0.047868	0.039859	4.76696e+07	0.0139974	7.62623e+07	0.0614844	4954	8.50795	GX
000833	S90	1998-11-11	2016-12-31	6.86573e+06	1.00365e+09	6.53823e+07	1.20541e+08	1.44423e+06	402526	3.23574e+06	64286.6	-0.260935	0.0492648	-0.21167	0	0.210354	0.998561	0.0586283	0.0164063	3.41917e+09	3.4056e+09	21.9527	0	1994-10-05	22	21	3.09104	3.04452	1	1.90789	1.96243	0.01133	0.039496	0.230165	0.225619	1.79212e+09	1.7354e+09	21.3067	S	0.032681	0.645369	0.014937	3.29962e+08	0.0965034	4.76696e+07	0.0139974	4520	8.41627	GX
000833	S90	1998-11-11	2017-12-31	6.7623e+06	8.22696e+08	4.29044e+07	1.40212e+08	6.21106e+06	218242	1.44423e+06	402526	0.704913	-0.0272515	0.677661	0	0.918483	0.99245	0.0322734	0.0586283	3.38057e+09	3.41917e+09	21.9413	0	1994-10-05	23	22	3.13549	3.09104	1	1.77237	1.90789	0.023733	0.01133	0.193061	0.230165	1.90737e+09	1.79212e+09	21.369	S	0.06431	0.032681	0.01746	-2.82689e+06	-0.000836219	3.29962e+08	0.0965034	4241	8.35255	GX
[truncated: 9,108 more rows]
[truncated: 50 more columns]
